# Supplementary material for: Coordinated adaptations define the ontogenetic shift from worm- to fish-hunting in a venomous cone snail
Source: Nat Commun. 2023 Jun 13;14:3287. doi: 10.1038/s41467-023-38924-5 (PMC10264353; doi:10.1038/s41467-023-38924-5)
Supplement: Supplementary file 5 — Supplementary Data 1 [file 41467_2023_38924_MOESM5_ESM.xlsx]

## Sheet: Sheet1
Vermivorous type	Shell length (mm)	Tooth length (mm)	Shaft width (mm)	Base width (mm)		TL / SL x 100	SW/TL	BW/TL		Abbreviations
C. naranjus	19.1	0.275862	0.0344828	0.0603448		1.4443	0.125	0.21875		TL	Tooth length
C. flavusalbus	21.9	0.355814	0.0488372	0.0767442		1.62472	0.137255	0.215686		SL	Shell length
C. ventricosus	30	0.557143	0.0678571	0.1		1.85714	0.121795	0.179487		SW	Shaft width
C. miliaris	28.7	0.678261	0.108696	0.130435		2.36328	0.160256	0.192308		BW	Base width
C. borgesi	26.3	0.888889	0.138889	0.166667		3.37981	0.15625	0.1875
C. abbreviatus	30.6	0.6426	0.077112	0.134946		2.1	0.12	0.21
Molluscivorous type	Shell length (mm)	Tooth length (mm)	Shaft width (mm)	Base width (mm)		TL / SL x 100	SW/TL	BW/TL
C. amadis	48.6	1.4	0.08	0.12		2.88066	0.0571429	0.0857143
C. episcopatus	34.3	2.0375	0.1	0.15		5.94023	0.0490798	0.0736196
C. pennaceus	21.5	1.14286	0.0571429	0.0571429		5.31561	0.05	0.05
C. ammiralis	47	2.8	0.0666667	0.0666667		5.95745	0.0238095	0.0238095
C. marmoreus	54.8	1.8084	0.0886116	0.198924		3.3	0.049	0.11
C. textile	48.1	4.1	0.085	0.12		8.52391	0.0207317	0.0292683
Piscivorous type	Shell length (mm)	Tooth length (mm)	Shaft width (mm)	Base width (mm)		TL / SL x 100	SW/TL	BW/TL
C. timorensis	35.9	2.34286	0.0857143	0.185714		6.52606	0.0365854	0.0792683
C. achatinus	47.7	2.96	0.12	0.24		6.20545	0.0405405	0.0810811
C. ermineus	60.1	4.53333	0.133333	0.333333		7.54298	0.0294118	0.0735294
C. striatus	83	6.85	0.2	0.6		8.25301	0.0291971	0.0875912
C. leebmani	55.3	3.5	0.075	0.2		6.32911	0.0214286	0.0571429
C. catus	32	2.624	0.123328	0.246656		8.2	0.047	0.094
Juvenile C. magus	Shell length (mm)	Tooth length (mm)	Shaft width (mm)	Base width (mm)		TL / SL x 100	SW/TL	BW/TL
Specimen 1	1.8	0.0708	0.00821	0.01327		3.93333	0.11596	0.187429
Specimen 2	1.694	0.0709	0.0098	0.0138		4.18536	0.138223	0.19464
Specimen 3	1.777	0.0686	0.0102	0.014		3.86044	0.148688	0.204082
Specimen 4	1.631	0.0701	0.0097	0.0121		4.29798	0.138374	0.172611
Specimen 5	1.636	0.07	0.0096	0.0131		4.27873	0.137143	0.187143
