# Supplementary material for: Coordinated adaptations define the ontogenetic shift from worm- to fish-hunting in a venomous cone snail
Source: Nat Commun. 2023 Jun 13;14:3287. doi: 10.1038/s41467-023-38924-5 (PMC10264353; doi:10.1038/s41467-023-38924-5)
Supplement: Supplementary file 7 — Supplementary Data 3 [file 41467_2023_38924_MOESM7_ESM.xlsx]

## Sheet: Sheet1
Data matrix:
	A	B1	B2	C	H	I1	I3	I5	J	K	L	M	O1	O2	O3	P	S	T	V (N)	Y	Pmag02-sf	New-Geo-1-sf	DivConN1-nsf	DivConN2-nsf	DivConN6-nsf	DGF-IX	DGF-XIX	Y-contulakin	conkunitzin	conophysin	conoporin	conomarphin	contryphan	elevenin
C. magus (Philippines)	26.2762	0.359976	0.591475	0.187377	0.0716738	0.0299903	0	0	0.00223294	0	0	33.4282	23.7143	0.668913	0.00193596	0.00073891	0.0147076	0.945169	0.00383307	0	5.39835	0.108441	0.00038355	0.00045789	0.0213165	0	0	0	0.461824	2.07907	0	0	0	0
Juveniles	0.0867278	0	10.4748	0.333191	1.66968	1.1387	0	1.02027	0.560552	3.10624	19.6384	1.51449	51.3993	5.77237	0.242748	0	0	1.06932	0.0286399	0.177021	0	0	0	0	0	0.377237	0	0.16832	0.15745	0	0	0.0982713	0.210104	0.756238
Proximal VG	31.882	0	3.026	0.167	0.057	0.012	0.008	0	0.069	0	0	0.273	36.035	0.006	0	0	0.006	27.415	0	0	0	0	0	0	0	0	0	0	0.222	0	0.821	0	0	0
Distal VG	48.4222	0	6.2662e-05	0.0184871	0.00319972	0	0	0	0	0	0	0.567009	34.4704	0	0	0	2.248	0.0469721	0	0	0	0	0	0	0	0	0.00285763	0	0.00229613	0	13.9177	0.154285	0	0
Summary statistics:
Variable	Observations	Obs. with missing data	Obs. without missing data	Minimum	Maximum	Mean	Std. deviation
A	4	0	4	0.0867278	48.4222	26.6668	20.0595
B1	4	0	4	0	0.359976	0.0899941	0.179988
B2	4	0	4	6.2662e-05	10.4748	3.52307	4.81591
C	4	0	4	0.0184871	0.333191	0.176514	0.128749
H	4	0	4	0.00319972	1.66968	0.450388	0.813392
I1	4	0	4	0	1.1387	0.295172	0.562486
I3	4	0	4	0	0.008	0.002	0.004
I5	4	0	4	0	1.02027	0.255067	0.510133
J	4	0	4	0	0.560552	0.157946	0.270306
K	4	0	4	0	3.10624	0.77656	1.55312
L	4	0	4	0	19.6384	4.90961	9.81921
M	4	0	4	0.273	33.4282	8.94567	16.3303
O1	4	0	4	23.7143	51.3993	36.4047	11.3983
O2	4	0	4	0	5.77237	1.61182	2.79141
O3	4	0	4	0	0.242748	0.0611711	0.121055
P	4	0	4	0	0.00073891	0.000184727	0.000369455
S	4	0	4	0	2.248	0.567178	1.12057
T	4	0	4	0.0469721	27.415	7.36911	13.3717
V (N)	4	0	4	0	0.0286399	0.00811825	0.0137999
Y	4	0	4	0	0.177021	0.0442553	0.0885105
Pmag02-sf	4	0	4	0	5.39835	1.34959	2.69918
New-Geo-1-sf	4	0	4	0	0.108441	0.0271103	0.0542206
DivConN1-nsf	4	0	4	0	0.00038355	9.58875e-05	0.000191775
DivConN2-nsf	4	0	4	0	0.00045789	0.000114473	0.000228945
DivConN6-nsf	4	0	4	0	0.0213165	0.00532913	0.0106583
DGF-IX	4	0	4	0	0.377237	0.0943093	0.188619
DGF-XIX	4	0	4	0	0.00285763	0.000714407	0.00142881
Y-contulakin	4	0	4	0	0.16832	0.0420799	0.0841598
conkunitzin	4	0	4	0.00229613	0.461824	0.210892	0.191013
conophysin	4	0	4	0	2.07907	0.519769	1.03954
conoporin	4	0	4	0	13.9177	3.68468	6.833
conomarphin	4	0	4	0	0.154285	0.063139	0.0764088
contryphan	4	0	4	0	0.210104	0.0891581	0.106172
elevenin	4	0	4	0	0.756238	0.18906	0.378119
Loading plots:
	PC1	PC2
A	16.5384	-4.70613
B1	0.0433196	0.148097
B2	-4.12878	-0.584981
C	-0.101899	0.031572
H	-0.689356	-0.00691184
I1	-0.474759	-0.00603431
I3	0.000550086	-0.00180902
I5	-0.429354	-0.0140304
J	-0.230881	-0.0223927
K	-1.30719	-0.042716
L	-8.26435	-0.270061
M	3.53558	13.5728
O1	-8.3109	-5.01173
O2	-2.34825	0.194459
O3	-0.101922	-0.00254173
P	8.89206e-05	0.000303993
S	0.5231	-0.3809
T	1.55971	-5.8332
V (N)	-0.0115911	0.0011831
Y	-0.0744949	-0.00243433
Pmag02-sf	0.649639	2.22092
New-Geo-1-sf	0.0130498	0.0446134
DivConN1-nsf	4.61565e-05	0.000157795
DivConN2-nsf	5.51026e-05	0.000188379
DivConN6-nsf	0.00256523	0.00876976
DGF-IX	-0.158751	-0.00518764
DGF-XIX	0.000662183	-0.000490162
Y-contulakin	-0.0708331	-0.00231467
conkunitzin	0.00511402	0.137238
conophysin	0.250196	0.855345
conoporin	3.28153	-2.57292
conomarphin	-0.00560349	-0.0278155
contryphan	-0.0544626	-0.028023
elevenin	-0.318244	-0.0103995
Contribution of the variables (%):
	PC1	PC2
A	59.1111	7.95416
B1	0.000405556	0.00787692
B2	3.68404	0.122899
C	0.00224401	0.000357988
H	0.1027	1.71575e-05
I1	0.0487111	1.30774e-05
I3	6.53947e-08	1.17531e-06
I5	0.0398394	7.06974e-05
J	0.0115202	0.000180085
K	0.36928	0.00065531
L	14.7604	0.0261933
M	2.70149	66.1611
O1	14.9272	9.02071
O2	1.19171	0.0135807
O3	0.00224499	2.32019e-06
P	1.70878e-09	3.31888e-08
S	0.0591357	0.0521061
T	0.525736	12.2202
V (N)	2.90358e-05	5.02704e-07
Y	0.00119932	2.12827e-06
Pmag02-sf	0.0912064	1.77146
New-Geo-1-sf	3.68037e-05	0.000714821
DivConN1-nsf	4.60412e-10	8.94237e-09
DivConN2-nsf	6.56183e-10	1.27447e-08
DivConN6-nsf	1.42212e-06	2.76211e-05
DGF-IX	0.00544646	9.66508e-06
DGF-XIX	9.47626e-08	8.62871e-08
Y-contulakin	0.00108431	1.92418e-06
conkunitzin	5.65206e-06	0.00676418
conophysin	0.0135283	0.262754
conoporin	2.3272	2.3775
conomarphin	6.78577e-06	0.000277869
contryphan	0.000641028	0.000282031
elevenin	0.0218878	3.88413e-05
Score plots:
	PC1	PC2
C. magus (Philippines)	10.3545	27.4599
Juvenile	-36.2094	-0.917872
Proximal VG	5.91643	-15.0932
Distal VG	19.9384	-11.4488
