# Supplementary material for: Coordinated adaptations define the ontogenetic shift from worm- to fish-hunting in a venomous cone snail
Source: Nat Commun. 2023 Jun 13;14:3287. doi: 10.1038/s41467-023-38924-5 (PMC10264353; doi:10.1038/s41467-023-38924-5)
Supplement: Supplementary file 8 — Supplementary Data 4 [file 41467_2023_38924_MOESM8_ESM.xlsx]

## Sheet: LC-MS
Juvenile VG									Adult whole VG									Adult milked predatory venom									Adult distal venom gland									Adult central venom gland									Adult proximal venom gland
Time	Mass	Intensity	% intensity		Mass range	Number of masses	% masses		Time	Mass	Intensity	% intensity		Mass range	Number of masses	% masses		Time	Mass	Intensity	% intensity		Mass range	Number of masses	% masses		Time	Mass	Intensity	% intensity		Mass range	Number of masses	% masses		Time	Mass	Intensity	% intensity		Mass range	Number of masses	% masses		Time	Mass	Intensity	% intensity
12.38	2480.94	353000	28.6528		1000-2000	53	57.6087		10.54	1710.64	852000	20.2465		1000-2000	48	39.0244		8.17	4986.05	2890000	23.0589		1000-2000	7	8.33333		7.01	2812.06	672000	18.511		1000-2000	19	17.4312		10.47	1710.65	973000	21.4103		1000-2000	33	39.2857		10.46	1710.64	1280000	31.0131
12.4	1863.72	89300	7.24844		2000-3000	10	10.8696		10.35	1709.66	235000	5.58442		2000-3000	24	19.5122		8.93	5305.11	1200000	9.57463		2000-3000	13	15.4762		8.2	4986.05	231000	6.36317		2000-3000	34	31.1927		8.31	4987.05	331000	7.28346		2000-3000	23	27.381		10.27	1709.66	401000	9.71583
21.72	1142.78	51100	4.14776		3000-4000	19	20.6522		8.21	4986.04	223000	5.29925		3000-4000	3	2.43902		8.37	5030.03	816000	6.51075		3000-4000	0	0		7.6	2796.07	205000	5.64697		3000-4000	0	0		10.26	1709.66	277000	6.09522		3000-4000	0	0		8.2	4986.04	191000	4.62774
21.74	1181.68	38100	3.09256		4000-5000	10	10.8696		10.99	1919.9	173000	4.11108		4000-5000	17	13.8211		9.45	4951.96	738000	5.88839		4000-5000	18	21.4286		9.45	4951.97	117000	3.2229		4000-5000	19	17.4312		9.47	4951.97	144000	3.16864		4000-5000	18	21.4286		10.86	1919.9	104000	2.51982
21.72	1125.76	32000	2.59742		5000-6000	0	0		7.13	2812.06	127000	3.01796		5000-6000	31	25.2033		8.74	5261.12	537000	4.28464		5000-6000	46	54.7619		8.93	5305.11	113000	3.11272		5000-6000	36	33.0275		8.94	5305.11	140000	3.08062		5000-6000	37	44.0476		7.76	2780.07	99400	2.40836
21.72	1518.04	19600	1.59092		>6000	0	0		9.48	4951.97	107000	2.54269		>6000	0	0		8.4	4970.05	420000	3.35112		>6000	0	0		7.01	2865.97	82200	2.2643		>6000	1	0.917431		8.75	5261.12	123000	2.70654		>6000	0	0		4.77	2637.11	69500	1.68392
27.88	1324.89	17800	1.44482						8.98	5305.11	70100	1.66582						8.37	5028.98	409000	3.26335						10.47	1710.64	76100	2.09627						8.19	4986.05	100000	2.20044						10.46	1765.56	49500	1.19934
28.16	1006.78	13200	1.07144		Total	92	100		10.64	2432.9	62400	1.48284		Total	123	100		8.17	5041.97	246000	1.9628		Total	84	100		8.2	5040.96	73800	2.03291		Total	109	100		8.31	5041.96	80500	1.77136		Total	111	132.143		10.61	2432.9	46200	1.11938
10.6	1007.6	11800	0.9578						10.54	1765.56	61400	1.45908						8.21	5003.04	184000	1.46811						8.74	5263.13	67400	1.85661						8.37	5030.04	78600	1.72955						9.47	4951.96	36400	0.881936
21.72	1555.94	10200	0.827929						8.39	5030.03	53500	1.27135						8.05	4801.96	179000	1.42821						7.58	5003.04	49800	1.3718						7.76	2780.07	69900	1.53811						8.37	5030.04	33700	0.816518
25.24	3741.2	8750	0.710233						8.34	5043.96	50700	1.20481						9.64	4996.95	151000	1.20481						8.47	5030.04	44900	1.23682						8.5	5028.96	56300	1.23885						10.46	1726.64	33300	0.806826
12.4	1030.62	7910	0.642051						8.8	5261.12	44700	1.06223						8.93	5353.07	138000	1.10108						7.78	2780.08	34800	0.958607						8.19	5002.04	49500	1.08922						8.94	5305.11	30000	0.72687
25.39	3032.53	7310	0.593349						7.87	2780.07	37100	0.881625						7.42	5002.04	120000	0.957463						8.47	5028.95	33000	0.909024						7.59	5003.03	38500	0.84717						10.46	1744.65	26900	0.65176
12.24	1003.62	6860	0.556823						7.72	2796.06	36400	0.86499						8.37	5084.95	117000	0.933526						8.2	2520.98	31000	0.853932						10.47	1765.56	36900	0.811963						5.8	1279.44	22000	0.533038
28.48	1002.74	6100	0.495134						11.18	1920.89	25700	0.610721						8.17	5017.03	114000	0.909589						9.47	5004.9	26900	0.740993						7	2812.06	35600	0.783357						5.99	1280.43	22000	0.533038
21.72	1179.68	5770	0.468348						7.13	2866.97	24600	0.584581						8.17	2520.48	104000	0.829801						10.27	1709.66	24400	0.672127						4.8	2637.11	35100	0.772355						7.31	2796.07	21100	0.511232
12.54	1074.64	5720	0.46429						9.48	5007.89	24600	0.584581						8.91	5323.1	94300	0.752406						7.6	2850.98	24200	0.666618						10.71	2432.9	33500	0.737148						7.01	2812.06	20400	0.494272
21.72	1501.01	5570	0.452114						8.24	5003.03	23600	0.560818						9.45	5007.88	90700	0.723682						8.2	2548.44	23700	0.652845						7.57	4986.05	32600	0.717344						7.89	1010.62	19700	0.477312
28.88	1020.76	5210	0.422893						8.34	2520.48	23000	0.54656						8.93	2679.52	80500	0.642298						8.93	2680.02	22600	0.622544						7.44	5002.04	26000	0.572115						8.38	5028.98	19300	0.46762
28	1438.01	4880	0.396107						7.46	5002.03	22300	0.529925						9.64	4935.96	68600	0.547349						7.57	4986.05	21900	0.603262						8.42	4972.03	25900	0.569914						7.87	1068.62	18200	0.440968
12.24	1020.64	4260	0.345782						10.54	1744.65	22100	0.525173						9.07	4733.92	66500	0.530594						8.3	2523.48	21800	0.600507						8.94	5320.05	25700	0.565513						10.46	1763.56	17500	0.424008
28.61	4763.26	4190	0.3401						10.54	1726.64	20500	0.487151						8.74	5277.11	65800	0.525009						8.72	4968.97	20000	0.550924						6.17	1721.85	23900	0.525906						9.96	1479.73	16800	0.407047
12.38	1047.64	4040	0.327925						14.7	1294.75	19200	0.456259						10.27	1709.66	64900	0.517828						8.3	5048.97	19800	0.545415						9.66	4995.95	23000	0.506102						8.74	5261.12	16700	0.404625
28.55	1060.79	4040	0.327925						9.67	4994.92	19200	0.456259						8.91	5337.09	63700	0.508253						8.18	4801.96	19300	0.531641						8.19	5002.04	22300	0.490698						9.66	1709.66	16400	0.397356
12.38	3086.15	4020	0.326301						8.76	4967.96	18000	0.427743						9.45	4967.95	60600	0.483519						7.43	5002.04	19300	0.531641						10.47	1726.64	21900	0.481897						10.48	1760.64	16100	0.390087
24.28	3741.2	3750	0.304386						10.99	1967.89	17900	0.425366						9.26	4777.92	60300	0.481125						8.3	1009.39	19000	0.523378						9.07	4951.97	20900	0.459892						8.29	5040.96	15700	0.380396
21.72	1238.88	3620	0.293834						10.54	1743.63	16200	0.384968						7.89	5002.03	59100	0.47155						8.74	2658.02	18600	0.512359						8.31	5003.04	20900	0.459892						10.88	1967.89	14600	0.353744
24.75	2426.03	3610	0.293022						8.08	4801.95	15600	0.37071						7.58	5046.03	54300	0.433252						9.64	4994.9	18400	0.50685						7.31	2796.07	19700	0.433487						10.03	2322.87	14300	0.346475
21.72	1614.13	3570	0.289775						10.94	1805.86	15500	0.368334						8.74	2657.52	53700	0.428464						9.05	4951.97	17900	0.493077						8.58	1341.63	19100	0.420284						7.59	5002.04	14300	0.346475
29.08	3068.76	3480	0.28247						10.48	2488.82	15100	0.358828						8.54	4954.05	53500	0.426869						6.18	1721.85	16900	0.465531						25.3	1326.9	18300	0.402681						10.48	1743.63	14200	0.344052
21.72	1932.19	3460	0.280846						10.96	2450.91	14700	0.349323						8.37	5045.99	45800	0.365432						9.66	4935.98	13900	0.382892						10.47	1744.65	18100	0.39828						8.31	5003.04	13600	0.329515
12.35	3697.31	3450	0.280035						10.54	1763.56	14500	0.34457						9.14	4589.78	44600	0.355857						8.95	5363.04	13300	0.366364						9.47	5010.89	17900	0.393879						10.82	1805.86	13300	0.322246
12.69	1118.67	3290	0.267048						10.35	1764.58	14300	0.339818						8.37	2542.47	39200	0.312771						8.74	5261.12	13200	0.36361						8.94	5352.05	17800	0.391679						7.59	5005.03	13300	0.322246
3	1224.38	3250	0.263801						11.35	1920.89	14200	0.337441						8.91	1072.21	35700	0.284845						9.4	4767.88	13000	0.3581						10.47	1763.56	17300	0.380676						7.91	5002.04	12500	0.302863
25.22	4147.63	3180	0.258119						9.49	4966.95	13700	0.32556						9.64	4993.88	33900	0.270483						8.47	5088.95	12700	0.349837						8.31	5019.03	16000	0.352071						6.18	1721.85	11900	0.288325
25.24	3032.56	2920	0.237015						26.88	3152.54	13500	0.320807						7.75	5513.23	33200	0.264898						7.74	5007.05	12400	0.341573						8.94	2680.02	15400	0.338868						7.43	5002.04	11700	0.283479
12.54	1091.67	2810	0.228086						10.99	1974.82	13200	0.313678						8.99	5122.02	32100	0.256121						6.99	2866.98	12300	0.338818						9.66	4935.97	15300	0.336668						3.05	2617.04	11600	0.281057
29.08	3062.34	2720	0.220781						8.98	2680.51	12100	0.287538						8.93	2653.05	32000	0.255323						9.13	1995.22	12100	0.333309						8.31	1680.99	14600	0.321264						8.72	4967.96	11000	0.266519
23.54	3026.67	2670	0.216723						8.34	5321.09	12100	0.287538						8.4	4845.95	31300	0.249738						7.01	2827.04	12100	0.333309						10.28	1762.58	13800	0.303661						10.27	1743.66	10900	0.264096
29.08	1549.17	2660	0.215911						10.54	1727.63	11700	0.278033						8.38	5062.02	29900	0.238568						8.57	1341.63	11600	0.319536						8.17	4801.96	13400	0.294859						10.27	1765.58	10900	0.264096
21.69	1147.74	2620	0.212664						8.23	5001.02	11700	0.278033						8.17	2493.52	27000	0.215429						8.38	2542.97	11500	0.316781						7.74	5045.98	13100	0.288258						10.46	1751.67	10800	0.261673
24.48	4147.64	2610	0.211852						7.63	4986.04	11600	0.275656						8.74	2630.56	26700	0.213035						8.93	5323.09	11200	0.308517						8.73	4967.96	13000	0.286057						9.55	1217.6	10700	0.25925
29.08	1602.38	2440	0.198054						12.93	1891.1	11400	0.270904						8.17	5699.49	26200	0.209046						8.74	5319.05	11000	0.303008						8.17	4801.96	12800	0.281657						7.76	2833.99	10400	0.251982
25.11	4147.64	2430	0.197242						7.6	5003.03	11300	0.268527						9.39	4767.87	25300	0.201865						8.1	5278.11	10800	0.297499						5.77	1279.44	12500	0.275055						7.55	4986.04	10200	0.247136
29.08	2095.39	2300	0.18669						10.59	2486.82	11200	0.266151						8.05	4817.95	24600	0.19628						8.3	4986.05	10600	0.29199						9.49	5005.89	12200	0.268454						10.27	1725.66	10100	0.244713
21.55	3222.89	2240	0.18182						9.48	5005.95	11200	0.266151						8.37	5083.99	24300	0.193886						9.47	1002.38	10500	0.289235						8.75	2658.02	12100	0.266253						7.59	5046	9900	0.239867
27.54	1007.78	2230	0.181008						8.98	5322.08	10800	0.256646						8.17	5007.05	24200	0.193088						9.45	1002.18	10000	0.275462						5.98	1280.42	12000	0.264053						4.77	2653.11	9820	0.237929
29.08	3818.51	2210	0.179385						10.54	1760.64	10500	0.249516						8.62	5014.03	24000	0.191493						7.01	2845.04	9900	0.272707						8.65	5077.02	11700	0.257452						8.57	1341.63	9770	0.236717
24.02	1885.47	2200	0.178573						9.41	4767.88	10500	0.249516						8.74	5295.11	23200	0.185109						26.46	1438.01	9420	0.259485						8.4	5324.11	11500	0.253051						9.07	4951.97	9570	0.231872
24.97	4636.18	2170	0.176138						8.79	2658.52	9940	0.236209						9.62	5042.9	22400	0.178726						8.16	4856.87	9360	0.257832						9.41	4767.88	11300	0.24865						8.18	4802.96	9330	0.226057
26.36	1036.79	2130	0.172891						9.72	4936.97	9510	0.225991						8.91	1072.61	21600	0.172343						8.74	5268.13	9320	0.25673						8.35	5047	11300	0.24865						10.37	1642.8	8960	0.217092
25.03	3037.57	2120	0.172079						8.54	4971.03	9150	0.217436						8.4	5025.98	21400	0.170747						26.38	1438.01	9150	0.252048						10.09	2321.87	11200	0.246449						9.69	2450.91	8950	0.21685
24.42	3586.84	2080	0.168833						10.99	1935.89	8910	0.211733						8.93	5372.08	21300	0.16995						8.28	5321.1	8930	0.245987						8.23	5278.12	10900	0.239848						9.9	1935.9	8840	0.214184
12.54	1108.7	2070	0.168021						10.35	1743.66	8610	0.204603						9.47	5015.91	20600	0.164364						9.47	4954.97	8750	0.241029						7.89	5009.05	10800	0.237648						10.46	1742.64	8830	0.213942
25.03	1249.08	2010	0.163151						7.6	5057.95	8590	0.204128						8.66	4938.06	20100	0.160375						5.08	2830.07	7670	0.211279						9.66	1709.66	10700	0.235447						8.2	2520.48	8760	0.212246
9.2	1073.58	2000	0.162339						10.14	2322.87	8530	0.202702						8.4	5305.1	19800	0.157981						8.93	4967.96	7660	0.211004						8.31	4987.05	10500	0.231046						9.47	4999.95	8010	0.194074
25.29	4049.68	2000	0.162339						10.54	1751.67	8370	0.1989						9.45	1002.58	19700	0.157183						7.9	5002.04	7370	0.203015						7.61	2796.07	10300	0.226645						3.05	2763.17	7860	0.19044
23.46	1605.48	1970	0.159904						9.15	1995.22	8200	0.19486						25.64	1324.89	19400	0.15479						8.93	2652.55	7320	0.201638						7.59	5003.03	9990	0.219824						5.65	1492.56	7850	0.190198
29.08	2061.58	1970	0.159904						9.74	1709.66	8180	0.194385						9.22	5479.14	18200	0.145215						7.74	5046.01	7110	0.195853						8.06	4802.96	9810	0.215863						8.94	5320.06	7300	0.176872
29.08	2918.12	1960	0.159092						10.54	1742.64	7840	0.186306						8.93	5327.11	17900	0.142821						8.41	4973.04	7100	0.195578						8.33	5058.96	9620	0.211682						8.33	5019.03	7210	0.174691
29.08	2798.56	1910	0.155034						7.6	5003.03	7710	0.183216						8.91	1073.01	17700	0.141226						9.64	5050.86	7090	0.195302						8.75	5280.12	9500	0.209042						8.94	5353.08	6920	0.167665
26.64	4651.83	1870	0.151787						8.34	4995.04	7280	0.172998						7.94	5557.21	17600	0.140428						8.39	5326.11	6780	0.186763						8.94	2653.06	9280	0.204201						24.92	1849.57	6900	0.16718
28.41	1131.86	1810	0.146917						8.58	1341.63	7250	0.172285						8.4	4977.06	17500	0.13963						7.57	4986.04	6750	0.185937						10.47	1760.64	8750	0.192539						7.74	5045.98	6890	0.166938
21.74	2308.44	1690	0.137176						8.15	5277.11	7150	0.169909						8.21	2547.95	17400	0.138832						7.88	1326.83	6740	0.185661						8.31	2548.94	8180	0.179996						10.27	1759.66	6780	0.164273
12.37	3577.26	1690	0.137176						9.48	4983.95	6980	0.165869						7.75	5046.03	17200	0.137236						7.43	1001.01	6570	0.180978						8.4	2662.06	8090	0.178016						10.61	2485.82	6640	0.160881
12.67	1135.7	1680	0.136365						10.99	1950.88	6770	0.160879						7	2812.06	17000	0.135641						7.76	5029.02	6480	0.178499						7.44	5007.05	8010	0.176255						10.61	2488.83	6380	0.154581
29.08	4231.83	1660	0.134741						7.72	2850.98	6430	0.152799						9.24	5245.12	16900	0.134843						9.07	5006.88	6390	0.17602						8.19	5018.02	7850	0.172735						8.37	5323.11	6380	0.154581
3	1386.43	1630	0.132306						9.49	5064.81	6360	0.151136						8.74	5834.3	16800	0.134045						8.57	1397.56	6370	0.175469						10.47	1751.67	7840	0.172515						10.88	1972.82	6280	0.152158
29.08	1543.17	1620	0.131495						10.54	1759.63	6350	0.150898						7.42	5007.05	16100	0.12846						8.93	5368.04	6190	0.170511						10.28	1725.65	7690	0.169214						11.23	1920.89	6260	0.151674
29.08	1317	1580	0.128248						28.01	5428.97	6260	0.148759						9.45	5010.89	16000	0.127662						8.74	5280.12	6020	0.165828						10.47	1743.63	7480	0.164593						10.48	1708.63	5930	0.143678
28.1	1050.8	1570	0.127436						7.88	2834.99	6040	0.143531						8.66	5076.99	15900	0.126864						8.39	2661.55	5970	0.164451						8.56	1385.63	7380	0.162393						10.48	1776.63	5930	0.143678
12.68	1152.72	1570	0.127436						7.43	2796.06	6000	0.142581						8.42	2512.99	15500	0.123672						8.74	2631.07	5840	0.16087						8.52	2542.98	7260	0.159752						7.6	2796.07	5770	0.139801
29.03	1861.58	1540	0.125001						8.72	5075.96	6000	0.142581						7.42	5056.96	14600	0.116491						8.05	2428.94	5800	0.159768						8.29	5321.1	7250	0.159532						8.31	1009.19	5710	0.138348
12.8	1162.7	1520	0.123378						10.78	1935.9	5990	0.142343						9.64	5048.86	14400	0.114896						8.74	2685.99	5700	0.157013						10.26	1743.66	7180	0.157992						7.59	5058.96	5630	0.136409
25.15	3477.1	1510	0.122566						10.14	1935.9	5950	0.141393						8.74	1063.22	14300	0.114098						8.24	2639.56	5630	0.155085						7.09	2304.17	7050	0.155131						8.31	4995.05	5570	0.134956
26.38	1032.76	1490	0.120943						27.14	1554.4	5900	0.140204						8.91	5246.12	14200	0.1133						8.3	2529.99	5390	0.148474						7.76	2834.02	7000	0.154031						10.27	1762.57	5430	0.131564
25.29	4644.14	1480	0.120131						8.8	5261.12	5840	0.138779						8.09	5277.1	14000	0.111704						8.95	4827.94	5310	0.14627						8.31	2523.99	6980	0.153591						10.08	1653.63	5410	0.131079
29.08	1633.19	1420	0.115261						8.33	5019.02	5790	0.137591						8.74	4251.29	13900	0.110906						8.72	5023.89	5270	0.145168						7.59	5019.03	6910	0.152051						10.48	1695.63	5230	0.126718
21.72	1163.71	1410	0.114449						9.48	5013.89	5730	0.136165						8.72	5670.24	13900	0.110906						8.41	5305.11	5270	0.145168						9.13	1995.22	6840	0.15051						8.74	5278.11	5220	0.126475
3	2935.03	1400	0.113637						8.39	2542.46	5720	0.135927						8.91	2704	13600	0.108512						7.9	2529.98	5240	0.144342						7.76	5031.03	6810	0.14985						10.46	1693.63	5210	0.126233
24.8	3741.14	1400	0.113637						8.8	5276.11	5710	0.135689						8.93	5369.05	13500	0.107715						7.6	2849.98	5230	0.144067						7.59	5057.97	6530	0.143689						7.29	1373.68	5070	0.122841
26.54	4651.84	1390	0.112826						10.99	1972.82	5660	0.134501						8.93	2655.56	12700	0.101331						7.58	5057.96	5210	0.143516						8.94	1071.62	6450	0.141928						9.3	1935.9	5040	0.122114
25.27	2141.93	1350	0.109579						8.34	5099.89	5580	0.1326						8.27	5321.1	12500	0.0997357						8.32	1019.38	5130	0.141312						9.45	4966.96	6400	0.140828						8.31	2546.95	4880	0.118238
9.3	3193.87	1340	0.108767						7.76	5047.01	5570	0.132363						4.86	2532.03	12400	0.0989378						7.01	2864.97	5050	0.139108						10.67	2486.82	6370	0.140168						10.46	1724.63	4850	0.117511
21.75	1268.89	1330	0.107955						10.54	1821.48	5560	0.132125															6.99	2921.89	5010	0.138006						9.75	2450.92	6260	0.137748						8.74	5261.13	4620	0.111938
28.2	1060.79	1320	0.107144						9.49	2530.9	5530	0.131412															7.76	5049.02	5000	0.137731						8.19	5002.04	6260	0.137748						10.27	1742.65	4560	0.110484
10.47	2065.5	1320	0.107144						8.98	5354.09	5490	0.130461															7.43	4818.95	4970	0.136905						10.47	1742.64	6170	0.135767						5.7	1589.58	4400	0.106608
27.75	1047.77	1310	0.106332						8.08	4805.96	5440	0.129273															9.47	5002.96	4960	0.136629						8.94	1072.21	5990	0.131806						10.88	1950.88	4240	0.102731
21.69	1522.99	1290	0.104709						7.13	2864.97	5380	0.127847															8.32	1019.78	4740	0.130569						8.23	2640.06	5910	0.130046						4.79	2671.11	4180	0.101277
12.45	3709.41	1240	0.10065						9.48	1002.58	5360	0.127372															8.97	5026.88	4730	0.130293						8.5	1007.41	5840	0.128506						9.41	1726.64	4170	0.101035
24.2	3116.76	1230	0.0998385						9.69	4990.91	5360	0.127372															8.93	1071.22	4680	0.128916						8.75	5261.13	5730	0.126085						9.64	4935.97	4070	0.0986121
8.31	1085.49	1200	0.0974034						6.08	1280.43	5260	0.124996															8.3	1020.18	4640	0.127814						9.66	5050.87	5650	0.124325						8.55	1385.62	4000	0.0969161
									15.09	1295.74	5250	0.124758															7.58	2523.01	4570	0.125886						10.09	1653.63	5590	0.123005						7.43	1259.63	3990	0.0966738
									10.1	1479.73	5210	0.123808															8.32	2553.45	4550	0.125335						10.47	1766.56	5420	0.119264
									7.6	5045.97	5180	0.123095															7.43	5008.05	4220	0.116245						7.44	5057.96	5280	0.116183
									9.67	5052.87	5180	0.123095															9.45	2530.91	4190	0.115419						8.75	2631.06	5230	0.115083
									9.48	5103	5180	0.123095															8.55	1385.63	4150	0.114317						4.8	2653.11	5060	0.111342
									10.35	1742.65	5140	0.122144															7.78	2835.02	4090	0.112664						7.91	5002.03	5050	0.111122
									9.15	4951.96	5080	0.120718															8.38	2572.94	4060	0.111838						8.19	1008	4950	0.108922
									8.46	2662.06	5050	0.120006															9.4	4825.81	4060	0.111838						5.65	1492.56	4830	0.106281
									10.54	1695.63	5040	0.119768															7.9	1001.01	4050	0.111562						8.4	5305.12	4780	0.105181
									8.33	2547.44	4990	0.11858															8.9	5012.94	3920	0.107981						8.98	4967.97	4770	0.104961
									10.54	1708.63	4970	0.118104															7.76	4993.05	3910	0.107706						7.87	1326.83	4630	0.10188
									24.93	3159.71	4840	0.115015															8.32	2578.91	3900	0.10743						9.68	4994.9	4610	0.10144
									8.21	2550.44	4830	0.114778															8.2	2556.94	3850	0.106053						8.42	5309.12	4590	0.101
									10.51	1642.8	4670	0.110975															9.43	5103.02	3840	0.105777						8.98	4827.94	4560	0.10034
									8.51	5030.03	4670	0.110975															8.47	6044.44	3770	0.103849						24.68	1341.92	4510	0.0992399
									15.85	2287.36	4660	0.110738															8.26	5262.11	3660	0.100819						8.19	2493.02	4460	0.0981397
									12.44	1395.82	4600	0.109312															8.16	2457.4	3650	0.100544						6.34	1722.84	4390	0.0965994
									10.54	1776.64	4580	0.108837																								7	2865.98	4370	0.0961593
									8.51	5085.95	4580	0.108837																								8.94	1073.01	4340	0.0954992
									9	4968.96	4570	0.108599
									10.54	1693.63	4550	0.108124
									10.35	1762.57	4510	0.107173
									9	2653.05	4510	0.107173
									15.63	3567.45	4310	0.102421
									7.62	2528.47	4300	0.102183
									28.95	1438.01	4260	0.101232
									9	1072.81	4140	0.0983808
									8.97	5353.09	4140	0.0983808
									10.01	1935.9	4110	0.0976679
									8.23	4986.04	4110	0.0976679
									10.54	1799.62	4010	0.0952915
[truncated: 3 more columns]

## Sheet: MALDI-MS
Juvenile VG					Adult proximal venom gland					Adult central venom gland					Adult distal venom gland					Adult milked predatory venom
m/z	intensity	% intensity	z		m/z	intensity	% intensity	z		m/z	intensity	% intensity	z		m/z	intensity	% intensity	z		m/z	intensity	% intensity	z
1000.39	308	2.2	1+		1015.52	11972	0.5	1+		1000.54	8090	1.1	1+		1003.49	1024	1	1+		1050.09	1734	2.7	1+
1000.48	372	2.7	1+		1032.55	29604	1.3	1+		1005.5	3926	0.5	1+		1010.5	16498	16.8	1+		1066.07	2758	4.2	1+
1001.39	378	2.7	1+		1039.52	13034	0.6	1+		1016.07	5628	0.8	1+		1019.49	1572	1.6	1+		1073.55	1342	2.1	1+
1002.5	334	2.4	1+		1044.54	217198	9.8	1+		1022.5	5992	0.8	1+		1022.5	16482	16.8	1+		1094.55	1464	2.3	1+
1005.36	414	3	1+		1055.55	12660	0.6	1+		1032.55	5662	0.8	1+		1027.55	764	0.8	1+		1282.45	1268	2	1+
1005.52	390	2.8	1+		1060.53	35022	1.6	1+		1034.08	5502	0.8	1+		1039.51	2342	2.4	1+		1710.66	2412	3.7	1+
1008.61	412	2.9	1+		1076.53	16026	0.7	1+		1039.52	4730	0.7	1+		1044.54	3064	3.1	1+		2433.9	4268	6.6	1+
1010.39	530	3.8	1+		1083.58	37154	1.7	1+		1044.54	156554	21.6	1+		1048.54	1304	1.3	1+		2449.9	966	1.5	1+
1010.46	444	3.2	1+		1086.57	15186	0.7	1+		1048.53	3648	0.5	1+		1050.51	1140	1.2	1+		3649.16	572	0.9	1+
1017.36	386	2.8	1+		1092.52	12688	0.6	1+		1055.55	5742	0.8	1+		1054.46	12860	13.1	1+		3880.56	288	0.4	1+
1017.51	356	2.5	1+		1101.56	42608	1.9	1+		1060.06	31474	4.3	1+		1055.54	878	0.9	1+		3898.57	2894	4.5	1+
1018.52	362	2.6	1+		1117.55	11930	0.5	1+		1060.53	12252	1.7	1+		1061.53	1002	1	1+		3914.56	1520	2.3	1+
1019.46	402	2.9	1+		1131.57	198076	8.9	1+		1066.08	5302	0.7	1+		1062.53	1122	1.1	1+		3932.65	1364	2.1	1+
1021.42	218	1.6	1+		1145.58	2226372	100	1+		1074.54	12256	1.7	1+		1066.56	13264	13.5	1+		4084.64	618	1	1+
1022.42	222	1.6	1+		1150.58	30318	1.4	1+		1078.07	8106	1.1	1+		1070.53	768	0.8	1+		4101.65	2804	4.3	1+
1022.49	434	3.1	1+		1161.58	419570	18.8	1+		1082.04	23246	3.2	1+		1070.57	726	0.7	1+		4117.66	1166	1.8	1+
1023.38	408	2.9	1+		1167.57	66646	3	1+		1082.49	3872	0.5	1+		1071.47	646	0.7	1+		4135.73	1634	2.5	1+
1025.43	526	3.8	1+		1170.61	26918	1.2	1+		1083.58	18116	2.5	1+		1074.54	2104	2.1	1+		4261.69	364	0.6	1+
1026.49	348	2.5	1+		1173.58	73174	3.3	1+		1086.57	6408	0.9	1+		1075.58	1934	2	1+		4303.72	688	1.1	1+
1027.37	346	2.5	1+		1177.57	87536	3.9	1+		1092.52	4962	0.7	1+		1076.62	1734	1.8	1+		4408.77	938	1.4	1+
1027.49	368	2.6	1+		1183.54	30798	1.4	1+		1095.61	5300	0.7	1+		1079.57	1078	1.1	1+		4425.75	4708	7.2	1+
1032.35	294	2.1	1+		1188.58	33202	1.5	1+		1100.05	15288	2.1	1+		1080.56	792	0.8	1+		4440.75	918	1.4	1+
1032.37	280	2	1+		1193.5	33080	1.5	1+		1101.56	17528	2.4	1+		1085.51	730	0.7	1+		4443.79	3938	6.1	1+
1032.43	386	2.8	1+		1193.57	47030	2.1	1+		1101.59	21854	3	1+		1088.54	1334	1.4	1+		4458.83	2048	3.2	1+
1032.57	308	2.2	1+		1199.51	12766	0.6	1+		1104.03	3820	0.5	1+		1093.5	1716	1.7	1+		4467.77	2068	3.2	1+
1035.35	348	2.5	1+		1204.62	21288	1	1+		1113.64	4134	0.6	1+		1095.61	7208	7.3	1+		4474.82	2150	3.3	1+
1036.47	382	2.7	1+		1215.59	26320	1.2	1+		1116.02	5022	0.7	1+		1096.54	1246	1.3	1+		4491.81	1188	1.8	1+
1039.44	450	3.2	1+		1218.6	21540	1	1+		1117.59	7658	1.1	1+		1099.58	1682	1.7	1+		4502.83	1294	2	1+
1040.39	470	3.4	1+		1221.66	17432	0.8	1+		1131.57	125202	17.3	1+		1100.59	1760	1.8	1+		4589.78	498	0.8	1+
1040.42	456	3.3	1+		1232.62	1887050	84.8	1+		1136.61	8000	1.1	1+		1101.56	1472	1.5	1+		4611.83	1048	1.6	1+
1040.44	486	3.5	1+		1248.61	331532	14.9	1+		1139.51	4272	0.6	1+		1102.56	1476	1.5	1+		4627.83	1326	2	1+
1044.39	430	3.1	1+		1254.6	59392	2.7	1+		1145.58	724124	100	1+		1104.52	944	1	1+		4644.88	2124	3.3	1+
1045.38	500	3.6	1+		1259.71	20800	0.9	1+		1152.6	6208	0.9	1+		1108.52	974	1	1+		4661.91	1748	2.7	1+
1045.5	588	4.2	1+		1260.61	79098	3.6	1+		1161.58	78584	10.9	1+		1112.57	1404	1.4	1+		4671.86	1474	2.3	1+
1046.43	438	3.1	1+		1264.6	77384	3.5	1+		1167.57	10718	1.5	1+		1113.52	1788	1.8	1+		4677.9	2296	3.5	1+
1047.38	402	2.9	1+		1270.57	27414	1.2	1+		1170.61	14384	2	1+		1113.64	1742	1.8	1+		4684.91	1892	2.9	1+
1048.34	282	2	1+		1276.61	52392	2.4	1+		1170.75	5182	0.7	1+		1117.6	1246	1.3	1+		4693.9	1306	2	1+
1048.46	484	3.5	1+		1280.44	12194	0.5	1+		1173.58	24074	3.3	1+		1119.55	964	1	1+		4705.9	1102	1.7	1+
1048.51	494	3.5	1+		1280.6	40232	1.8	1+		1175.5	4396	0.6	1+		1120.55	1002	1	1+		4722.9	1010	1.6	1+
1048.56	586	4.2	1+		1290.63	26474	1.2	1+		1177.57	22982	3.2	1+		1124.57	1124	1.1	1+		4734.91	2234	3.4	1+
1049.34	308	2.2	1+		1306.59	16378	0.7	1+		1181.57	5338	0.7	1+		1129.66	3356	3.4	1+		4750.9	2118	3.3	1+
1050.1	634	4.5	1+		1316.61	15056	0.7	1+		1183.53	13484	1.9	1+		1131.57	3924	4	1+		4761.03	1548	2.4	1+
1050.41	292	2.1	1+		1333.63	38896	1.7	1+		1188.58	15220	2.1	1+		1136.61	1674	1.7	1+		4766.87	1180	1.8	1+
1051.41	354	2.5	1+		1377.67	23132	1	1+		1188.62	18192	2.5	1+		1139.55	9008	9.2	1+		4777.01	1050	1.6	1+
1052.38	336	2.4	1+		1393.62	14008	0.6	1+		1189.58	16820	2.3	1+		1141.62	714	0.7	1+		4777.9	2280	3.5	1+
1056.57	520	3.7	1+		1395.68	11548	0.5	1+		1193.51	17138	2.4	1+		1145.58	56666	57.6	1+		4790.89	2572	4	1+
1057.5	442	3.2	1+		1403.64	10424	0.5	1+		1193.57	14738	2	1+		1149.71	6810	6.9	1+		4801.93	1542	2.4	1+
1059.39	430	3.1	1+		1419.64	31920	1.4	1+		1204.62	8458	1.2	1+		1153.59	888	0.9	1+		4809.94	4686	7.2	1+
1060.37	300	2.1	1+		1419.89	60508	2.7	1+		1215.59	8390	1.2	1+		1155.63	748	0.8	1+		4816.92	1252	1.9	1+
1060.52	448	3.2	1+		1477.9	27530	1.2	1+		1221.67	4294	0.6	1+		1156.63	826	0.8	1+		4823.96	3200	4.9	1+
1061.38	366	2.6	1+		1491.91	12840	0.6	1+		1227.1	6526	0.9	1+		1157.57	1362	1.4	1+		4833.92	1624	2.5	1+
1061.47	612	4.4	1+		1493.56	14876	0.7	1+		1232.62	565876	78.1	1+		1161.58	9280	9.4	1+		4839.94	1722	2.7	1+
1063.55	558	4	1+		1494.75	16976	0.8	1+		1237.61	7592	1	1+		1166.56	1760	1.8	1+		4845.94	1854	2.9	1+
1064.41	314	2.2	1+		1534.92	81780	3.7	1+		1244.61	6362	0.9	1+		1166.7	2838	2.9	1+		4851.95	2354	3.6	1+
1064.51	398	2.8	1+		1592.92	28682	1.3	1+		1248.61	62786	8.7	1+		1167.56	2040	2.1	1+		4864.95	1010	1.6	1+
1066.07	888	6.3	1+		1606.94	12404	0.6	1+		1249.1	10912	1.5	1+		1169.65	986	1	1+		4871.96	3018	4.6	1+
1066.38	356	2.5	1+		1628.79	11148	0.5	1+		1254.6	10410	1.4	1+		1173.52	644	0.7	1+		4882.96	1488	2.3	1+
1066.46	556	4	1+		1646.8	33442	1.5	1+		1259.71	10486	1.4	1+		1173.59	2440	2.5	1+		4910.96	1440	2.2	1+
1067.36	398	2.8	1+		1685.81	12296	0.6	1+		1260.61	41904	5.8	1+		1177.57	2916	3	1+		4919.97	1086	1.7	1+
1067.41	394	2.8	1+		1703.82	36066	1.6	1+		1264.61	18796	2.6	1+		1180.53	1020	1	1+		4928.97	2006	3.1	1+
1069.5	418	3	1+		1710.65	22238	1	1+		1272.67	4952	0.7	1+		1181.66	1530	1.6	1+		4936.98	2786	4.3	1+
1070.43	530	3.8	1+		1934.91	20324	0.9	1+		1276.61	19748	2.7	1+		1183.54	1078	1.1	1+		4946	5488	8.4	1+
1072.09	1664	11.9	1+		2433.9	53496	2.4	1+		1280.44	16662	2.3	1+		1184.66	4246	4.3	1+		4952.95	9036	13.9	1+
1072.5	384	2.7	1+							1280.6	11828	1.6	1+		1186.69	1888	1.9	1+		4961.98	5530	8.5	1+
1074.45	432	3.1	1+							1283.73	10980	1.5	1+		1188.59	1690	1.7	1+		4970.01	9484	14.6	1+
1074.53	496	3.5	1+							1287.05	17638	2.4	1+		1193.51	1144	1.2	1+		4978	11438	17.6	1+
1074.58	13998	100	1+							1290.63	9528	1.3	1+		1195.59	2286	2.3	1+		4982.98	3964	6.1	1+
1075.45	486	3.5	1+							1293.07	5956	0.8	1+		1198.54	2904	3	1+		4986.54	310	0.5	1+
1078.11	1272	9.1	1+							1295.62	3712	0.5	1+		1201.6	1478	1.5	1+		4986.65	462	0.7	1+
1078.35	448	3.2	1+							1306.59	11916	1.6	1+		1202.61	1508	1.5	1+		4987.02	64978	100	1+
1080.44	412	2.9	1+							1308.44	7122	1	1+		1202.69	2456	2.5	1+		4987.71	1076	1.7	1+
1081.49	462	3.3	1+							1308.8	5310	0.7	1+		1206.6	2796	2.8	1+		4995.03	46370	71.4	1+
1081.54	396	2.8	1+							1309.04	4666	0.6	1+		1206.73	11566	11.8	1+		4997.95	6586	10.1	1+
1082.42	368	2.6	1+							1313.73	4598	0.6	1+		1207.56	1394	1.4	1+		5002.01	6204	9.5	1+
1084.47	1202	8.6	1+							1316.61	5400	0.7	1+		1212.62	3628	3.7	1+		5011.01	22478	34.6	1+
1086.45	406	2.9	1+							1332.62	9668	1.3	1+		1215.6	1738	1.8	1+		5018	5164	7.9	1+
1086.61	246	1.8	1+							1344.63	3958	0.5	1+		1218.62	1718	1.7	1+		5030.01	9220	14.2	1+
1087.57	274	2	1+							1349.66	4328	0.6	1+		1218.68	1072	1.1	1+		5040.98	3506	5.4	1+
1088.41	460	3.3	1+							1365.74	5078	0.7	1+		1221.57	1030	1	1+		5046	3766	5.8	1+
1088.5	374	2.7	1+							1377.67	8806	1.2	1+		1221.67	3206	3.3	1+		5056.98	1418	2.2	1+
1089.5	414	3	1+							1393.62	6158	0.9	1+		1226.59	1180	1.2	1+		5061.99	1100	1.7	1+
1090.44	516	3.7	1+							1395.68	4170	0.6	1+		1227.67	844	0.9	1+		5076.99	638	1	1+
1090.58	1672	11.9	1+							1419.65	8294	1.1	1+		1232.62	47450	48.2	1+		5099.02	1476	2.3	1+
1091.47	394	2.8	1+							1419.89	10694	1.5	1+		1238.64	810	0.8	1+		5114.01	860	1.3	1+
1092.5	532	3.8	1+							1432.1	9448	1.3	1+		1240.69	2386	2.4	1+		5122	1048	1.6	1+
1094.08	1020	7.3	1+							1438.14	4522	0.6	1+		1241.63	1206	1.2	1+		5131.05	1432	2.2	1+
1094.38	402	2.9	1+							1450.71	7422	1	1+		1244.62	1114	1.1	1+		5142.02	1756	2.7	1+
1094.44	408	2.9	1+							1476.09	34158	4.7	1+		1244.68	1026	1	1+		5158.04	2418	3.7	1+
1095.5	364	2.6	1+							1477.9	5156	0.7	1+		1248.61	8690	8.8	1+		5175.06	2490	3.8	1+
1096.56	906	6.5	1+							1482.11	8978	1.2	1+		1251.64	1194	1.2	1+		5191.06	1372	2.1	1+
1097.43	394	2.8	1+							1493.56	35514	4.9	1+		1251.71	1680	1.7	1+		5205.04	1222	1.9	1+
1099.48	440	3.1	1+							1494.1	4126	0.6	1+		1254.59	3040	3.1	1+		5217.05	1874	2.9	1+
1100.41	550	3.9	1+							1498.08	11894	1.6	1+		1259.71	8942	9.1	1+		5232.06	1128	1.7	1+
1101.54	382	2.7	1+							1514.05	3726	0.5	1+		1260.61	2388	2.4	1+		5244.07	716	1.1	1+
1102.4	268	1.9	1+							1534.92	21840	3	1+		1266.65	1570	1.6	1+		5261.09	1748	2.7	1+
1104.47	564	4	1+							1538.75	3800	0.5	1+		1267.59	756	0.8	1+		5277.08	2294	3.5	1+
1106.58	444	3.2	1+							1548.93	4220	0.6	1+		1270.6	1282	1.3	1+		5286.08	5684	8.7	1+
1108.52	328	2.3	1+							1563.8	9784	1.4	1+		1273.63	1264	1.3	1+		5293.07	2148	3.3	1+
1109.56	274	2	1+							1592.92	9364	1.3	1+		1275.7	2664	2.7	1+		5305.07	3238	5	1+
1112.37	318	2.3	1+							1608.59	21504	3	1+		1277.66	2752	2.8	1+		5314.08	9898	15.2	1+
1113.52	548	3.9	1+							1628.79	4426	0.6	1+		1280.44	9782	9.9	1+		5321.07	3468	5.3	1+
1113.56	464	3.3	1+							1629.79	4828	0.7	1+		1280.6	1866	1.9	1+		5331.07	3028	4.7	1+
1114.58	272	1.9	1+							1643.13	7946	1.1	1+		1281.7	4494	4.6	1+		5337.06	1888	2.9	1+
1115.46	402	2.9	1+							1646.8	9284	1.3	1+		1284.57	758	0.8	1+		5352.14	850	1.3	1+
1115.51	320	2.3	1+							1665.13	5018	0.7	1+		1284.65	3434	3.5	1+		5353.06	1000	1.5	1+
1116.06	2014	14.4	1+							1685.81	3750	0.5	1+		1288.63	1266	1.3	1+		5450.12	888	1.4	1+
1116.49	296	2.1	1+							1687.12	18286	2.5	1+		1289.72	1294	1.3	1+		5466.12	794	1.2	1+
1118.37	324	2.3	1+							1703.08	10304	1.4	1+		1291.64	1646	1.7	1+		5480.12	668	1	1+
1118.43	506	3.6	1+							1703.82	6382	0.9	1+		1292.59	930	0.9	1+		5494.12	898	1.4	1+
1120.52	414	3	1+							1708.09	1516	0.2	1+		1296.63	1956	2	1+		5514.2	1552	2.4	1+
1120.57	284	2	1+							1710.66	45142	6.2	1+		1296.73	650	0.7	1+
1122.08	1028	7.3	1+							1738.65	5028	0.7	1+		1300.61	988	1	1+
1122.47	470	3.4	1+							1764.87	1150	0.2	1+		1300.7	1146	1.2	1+
1123.47	496	3.5	1+							1831.86	1032	0.1	1+		1302.59	736	0.7	1+
1125.39	408	2.9	1+							1848.14	6278	0.9	1+		1303.61	880	0.9	1+
1126.47	588	4.2	1+							1892.12	11654	1.6	1+		1304.67	1296	1.3	1+
1129.47	406	2.9	1+							1897.14	2132	0.3	1+		1305.68	1328	1.4	1+
1129.48	328	2.3	1+							1901.01	11624	1.6	1+		1306.59	1274	1.3	1+
1129.56	406	2.9	1+							1914.11	7514	1	1+		1306.64	1280	1.3	1+
1131.41	486	3.5	1+							1930.07	4118	0.6	1+		1308.43	1934	2	1+
1132.58	460	3.3	1+							1934.92	7226	1	1+		1308.8	3562	3.6	1+
1133.34	360	2.6	1+							1938.01	4776	0.7	1+		1309.58	1232	1.3	1+
1133.56	358	2.6	1+							1972.04	4282	0.6	1+		1309.66	1204	1.2	1+
1134.65	222	1.6	1+							2020.05	2010	0.3	1+		1310.66	1296	1.3	1+
1138.5	582	4.2	1+							2059.16	4562	0.6	1+		1310.73	1264	1.3	1+
1141.4	384	2.7	1+							2075.13	2918	0.4	1+		1315.66	1282	1.3	1+
1147.5	508	3.6	1+							2103.15	7308	1	1+		1315.74	2722	2.8	1+
1149.44	480	3.4	1+							2119.12	5506	0.8	1+		1317.62	1984	2	1+
1149.55	384	2.7	1+							2124.12	1694	0.2	1+		1318.54	786	0.8	1+
1150.39	294	2.1	1+							2141.1	3670	0.5	1+		1318.68	924	0.9	1+
1151.4	326	2.3	1+							2199.14	12654	1.7	1+		1321.67	1352	1.4	1+
1151.52	398	2.8	1+							2231.23	2812	0.4	1+		1324.62	1166	1.2	1+
1157.44	498	3.6	1+							2233.21	2748	0.4	1+		1326.67	1398	1.4	1+
1160.42	308	2.2	1+							2260.36	11038	1.5	1+		1327.58	12008	12.2	1+
1160.52	590	4.2	1+							2263.16	1104	0.2	1+		1330.63	784	0.8	1+
1161.47	562	4	1+							2307.15	1454	0.2	1+		1331.73	1960	2	1+
1162.59	620	4.4	1+							2313.17	1762	0.2	1+		1333.63	1056	1.1	1+
1164.48	520	3.7	1+							2322.87	4630	0.6	1+		1333.67	1046	1.1	1+
1164.56	306	2.2	1+							2330.14	4264	0.6	1+		1338.77	1186	1.2	1+
1165.5	476	3.4	1+							2341	1208	0.2	1+		1339.68	928	0.9	1+
1166.42	522	3.7	1+							2388.91	1462	0.2	1+		1340.58	788	0.8	1+
1170.51	532	3.8	1+							2433.9	215198	29.7	1+		1340.69	1074	1.1	1+
1170.6	284	2	1+							2439.91	29734	4.1	1+		1343.59	1270	1.3	1+
1172.46	498	3.6	1+							2449.89	15572	2.2	1+		1343.63	964	1	1+
1174.6	388	2.8	1+							2454.2	3282	0.5	1+		1343.66	832	0.8	1+
1175.51	552	3.9	1+							2454.89	10936	1.5	1+		1344.62	1096	1.1	1+
1180.47	446	3.2	1+							2465.87	3812	0.5	1+		1346.72	1314	1.3	1+
1181.5	542	3.9	1+							2470.85	2326	0.3	1+		1349.56	1280	1.3	1+
1181.57	290	2.1	1+							2503.2	10638	1.5	1+		1349.67	2772	2.8	1+
1183.43	416	3	1+							2518.18	1052	0.1	1+		1352.74	798	0.8	1+
1188.51	486	3.5	1+							2533.16	2402	0.3	1+		1355.72	906	0.9	1+
1188.63	256	1.8	1+							2539.14	13798	1.9	1+		1356.64	1010	1	1+
1190.54	286	2	1+							2618.04	5550	0.8	1+		1356.7	1084	1.1	1+
1191.38	316	2.3	1+							2622.94	4760	0.7	1+		1361.7	4562	4.6	1+
1191.58	432	3.1	1+							2638.1	4432	0.6	1+		1362.62	724	0.7	1+
1192.52	394	2.8	1+							2764.15	6406	0.9	1+		1363.63	774	0.8	1+
1193.48	396	2.8	1+							2780.15	3020	0.4	1+		1363.67	1208	1.2	1+
1194.44	402	2.9	1+							2781.07	4556	0.6	1+		1365.74	1194	1.2	1+
1194.48	454	3.2	1+							4459.83	1436	0.2	1+		1368.66	876	0.9	1+
1196.55	498	3.6	1+							4662.92	2188	0.3	1+		1368.69	1092	1.1	1+
1199.46	424	3	1+							4801.93	1218	0.2	1+		1369.67	1002	1	1+
1200.5	546	3.9	1+							4952.97	2594	0.4	1+		1369.7	1224	1.2	1+
1202.42	292	2.1	1+							4970.02	3212	0.4	1+		1371.79	1896	1.9	1+
1203.51	478	3.4	1+							4987.02	11652	1.6	1+		1372.72	1060	1.1	1+
1203.53	332	2.4	1+							5002.01	2612	0.4	1+		1372.79	2240	2.3	1+
1204.56	288	2.1	1+							5018.01	3246	0.4	1+		1378.71	6026	6.1	1+
1205.63	328	2.3	1+							5030.01	2844	0.4	1+		1382.65	1020	1	1+
1206.48	542	3.9	1+							5046.01	1906	0.3	1+		1382.74	1038	1.1	1+
1206.53	390	2.8	1+							5262.09	1962	0.3	1+		1383.66	1158	1.2	1+
1206.56	366	2.6	1+							5278.12	2436	0.3	1+		1385.64	1280	1.3	1+
1208.62	488	3.5	1+												1385.7	984	1	1+
1209.55	398	2.8	1+												1388.74	1208	1.2	1+
1210.43	600	4.3	1+												1391.64	1082	1.1	1+
1211.5	516	3.7	1+												1391.7	856	0.9	1+
1213.45	410	2.9	1+												1395.66	3110	3.2	1+
1213.58	510	3.6	1+												1397.76	932	0.9	1+
1214.46	438	3.1	1+												1398.76	1048	1.1	1+
1214.62	250	1.8	1+												1402.77	3308	3.4	1+
1217.5	298	2.1	1+												1405.75	1054	1.1	1+
1217.6	310	2.2	1+												1407.68	1106	1.1	1+
1218.51	342	2.4	1+												1408.71	1176	1.2	1+
1221.42	242	1.7	1+												1412.73	1240	1.3	1+
1221.53	462	3.3	1+												1414.67	1746	1.8	1+
1223.48	548	3.9	1+												1417.9	1408	1.4	1+
1227.54	508	3.6	1+												1418.76	2010	2	1+
1229.47	338	2.4	1+												1418.9	1592	1.6	1+
1230.51	468	3.3	1+												1422.69	1006	1	1+
1230.55	408	2.9	1+												1423.69	1068	1.1	1+
1231.57	320	2.3	1+												1427.76	856	0.9	1+
1234.47	312	2.2	1+												1428.66	998	1	1+
1235.6	460	3.3	1+												1429.7	876	0.9	1+
1235.64	274	2	1+												1431.67	1020	1	1+
1236.54	534	3.8	1+												1435.74	1060	1.1	1+
1237.42	334	2.4	1+												1436.55	994	1	1+
1237.47	400	2.9	1+												1436.74	1208	1.2	1+
1238.59	434	3.1	1+												1438.67	708	0.7	1+
1241.43	298	2.1	1+												1438.87	2234	2.3	1+
1242.52	314	2.2	1+												1441.62	674	0.7	1+
1243.71	240	1.7	1+												1441.74	850	0.9	1+
1245.51	446	3.2	1+												1442.71	1108	1.1	1+
1247.46	360	2.6	1+												1443.67	954	1	1+
1248.46	440	3.1	1+												1444.78	1872	1.9	1+
1250.54	574	4.1	1+												1446.73	950	1	1+
1250.63	212	1.5	1+												1451.66	874	0.9	1+
1251.63	260	1.9	1+												1451.72	2420	2.5	1+
1252.49	550	3.9	1+												1454.63	786	0.8	1+
1254.42	316	2.3	1+												1454.8	1530	1.6	1+
1255.52	690	4.9	1+												1455.63	792	0.8	1+
1256.56	552	3.9	1+												1455.7	1006	1	1+
1259.53	422	3	1+												1457.8	1412	1.4	1+
1260.43	346	2.5	1+												1462.75	3734	3.8	1+
1260.53	462	3.3	1+												1463.76	3864	3.9	1+
1261.49	394	2.8	1+												1466.73	1314	1.3	1+
1262.41	230	1.6	1+												1469.67	3334	3.4	1+
1262.55	402	2.9	1+												1470.74	1412	1.4	1+
1265.47	418	3	1+												1471.74	1454	1.5	1+
1268.56	448	3.2	1+												1472.81	2608	2.7	1+
1270.53	364	2.6	1+												1477.9	1172	1.2	1+
1270.64	322	2.3	1+												1478.72	860	0.9	1+
1271.54	426	3	1+												1479.73	934	0.9	1+
1271.65	350	2.5	1+												1482.74	2422	2.5	1+
1272.58	456	3.3	1+												1487.76	1154	1.2	1+
1275.62	368	2.6	1+												1490.71	1034	1.1	1+
1276.69	352	2.5	1+												1491.77	1056	1.1	1+
1277.49	382	2.7	1+												1493.56	18014	18.3	1+
1278.48	452	3.2	1+												1494.75	7548	7.7	1+
1279.64	272	1.9	1+												1495.75	7964	8.1	1+
1280.65	302	2.2	1+												1497.67	650	0.7	1+
1281.48	426	3	1+												1502.8	1130	1.1	1+
1283.12	1182	8.4	1+												1505.75	1128	1.1	1+
1287.59	424	3	1+												1506.69	1048	1.1	1+
1289.45	394	2.8	1+												1506.79	1040	1.1	1+
1290.52	444	3.2	1+												1507.69	1164	1.2	1+
1291.52	448	3.2	1+												1508.68	720	0.7	1+
1293.07	644	4.6	1+												1509.79	1264	1.3	1+
1294.45	402	2.9	1+												1510.74	1918	1.9	1+
1295.65	328	2.3	1+												1514.8	1256	1.3	1+
1297.58	532	3.8	1+												1516.74	1250	1.3	1+
1298.49	544	3.9	1+												1516.89	1628	1.7	1+
1299.73	3472	24.8	1+												1517.89	1688	1.7	1+
1300.73	3594	25.7	1+												1518.68	1068	1.1	1+
1304.43	322	2.3	1+												1518.84	904	0.9	1+
1306.51	502	3.6	1+												1519.78	2386	2.4	1+
1306.68	348	2.5	1+												1523.84	1416	1.4	1+
1308.58	344	2.5	1+												1526.74	1354	1.4	1+
1311.12	834	6	1+												1526.81	684	0.7	1+
1312.48	330	2.4	1+												1527.74	1458	1.5	1+
1312.68	392	2.8	1+												1531.81	2258	2.3	1+
1313.62	372	2.7	1+												1532.71	1258	1.3	1+
1314.61	406	2.9	1+												1534.74	990	1	1+
1319.48	394	2.8	1+												1535.69	718	0.7	1+
1319.69	908	6.5	1+												1538.75	2080	2.1	1+
1320.53	432	3.1	1+												1538.83	920	0.9	1+
1322.52	422	3	1+												1539.66	1754	1.8	1+
1323.46	248	1.8	1+												1539.75	2110	2.1	1+
1324.39	288	2.1	1+												1542.73	1552	1.6	1+
1324.48	306	2.2	1+												1547.81	1470	1.5	1+
1324.57	312	2.2	1+												1548.73	1024	1	1+
1325.4	308	2.2	1+												1548.82	1560	1.6	1+
1325.49	356	2.5	1+												1549.69	934	0.9	1+
1326.64	400	2.9	1+												1553.81	1348	1.4	1+
1327.09	848	6.1	1+												1555.77	856	0.9	1+
1327.7	264	1.9	1+												1556.77	890	0.9	1+
1329.53	584	4.2	1+												1557.71	1016	1	1+
1330.7	332	2.4	1+												1557.87	994	1	1+
1334.5	394	2.8	1+												1560.8	982	1	1+
1334.56	438	3.1	1+												1562.7	632	0.6	1+
1335.67	212	1.5	1+												1563.8	4346	4.4	1+
1336.44	358	2.6	1+												1565.66	704	0.7	1+
1336.68	214	1.5	1+												1565.73	1062	1.1	1+
1337.58	466	3.3	1+												1570.71	1080	1.1	1+
1337.62	576	4.1	1+												1571.83	2446	2.5	1+
1338.55	326	2.3	1+												1574.79	1244	1.3	1+
1338.65	306	2.2	1+												1575.72	1214	1.2	1+
1339.68	272	1.9	1+												1575.81	1382	1.4	1+
1341.54	568	4.1	1+												1579.79	1578	1.6	1+
1343.5	294	2.1	1+												1580.74	820	0.8	1+
1344.5	350	2.5	1+												1581.74	886	0.9	1+
1344.64	220	1.6	1+												1582.69	1190	1.2	1+
1344.72	292	2.1	1+												1582.84	1078	1.1	1+
1347.47	300	2.1	1+												1584.82	980	1	1+
1349.61	416	3	1+												1585.73	836	0.8	1+
1350.47	344	2.5	1+												1588.81	1046	1.1	1+
1350.52	416	3	1+												1588.84	1140	1.2	1+
1352.44	254	1.8	1+												1589.68	1016	1	1+
1352.65	508	3.6	1+												1592.92	1370	1.4	1+
1354.6	340	2.4	1+												1593.79	1548	1.6	1+
1355.5	318	2.3	1+												1596.82	1320	1.3	1+
1355.55	356	2.5	1+												1597.85	1328	1.4	1+
1356.67	340	2.4	1+												1599.75	880	0.9	1+
1357.48	286	2	1+												1600.75	946	1	1+
1363.59	546	3.9	1+												1602.83	2126	2.2	1+
1364.45	264	1.9	1+												1604.86	1334	1.4	1+
1367.66	542	3.9	1+												1606.75	924	0.9	1+
1368.45	318	2.3	1+												1607.75	1022	1	1+
1368.56	382	2.7	1+												1608.59	8310	8.4	1+
1368.63	408	2.9	1+												1608.81	1350	1.4	1+
1370.69	222	1.6	1+												1609.59	8616	8.8	1+
1372.53	638	4.6	1+												1609.86	766	0.8	1+
1372.59	436	3.1	1+												1612.8	1338	1.4	1+
1373.57	360	2.6	1+												1613.7	720	0.7	1+
1373.63	396	2.8	1+												1614.74	676	0.7	1+
1374.63	454	3.2	1+												1615.83	1408	1.4	1+
1375.47	246	1.8	1+												1618.77	812	0.8	1+
1377.58	280	2	1+												1618.81	1276	1.3	1+
1378.53	530	3.8	1+												1619.58	942	1	1+
1378.58	324	2.3	1+												1620.71	1032	1	1+
1379.48	434	3.1	1+												1621.71	1192	1.2	1+
1379.63	374	2.7	1+												1623.82	1260	1.3	1+
1379.69	244	1.7	1+												1624.6	780	0.8	1+
1380.64	450	3.2	1+												1624.73	3438	3.5	1+
1382.54	524	3.7	1+												1628.81	1176	1.2	1+
1383.6	418	3	1+												1629.82	1414	1.4	1+
1386.75	230	1.6	1+												1631.88	1110	1.1	1+
1387.53	332	2.4	1+												1634.75	1070	1.1	1+
1389.6	404	2.9	1+												1636.72	802	0.8	1+
1390.46	322	2.3	1+												1637.81	2694	2.7	1+
1390.61	456	3.3	1+												1640.88	888	0.9	1+
1391.55	576	4.1	1+												1641.82	1176	1.2	1+
1394.6	326	2.3	1+												1642.82	1196	1.2	1+
1395.78	224	1.6	1+												1644.89	1238	1.3	1+
1398.59	418	3	1+												1646.8	2230	2.3	1+
1398.64	638	4.6	1+												1647.75	914	0.9	1+
1399.6	462	3.3	1+												1648.86	1234	1.3	1+
1400.49	542	3.9	1+												1652.73	972	1	1+
1402.57	452	3.2	1+												1652.88	912	0.9	1+
1403.47	226	1.6	1+												1653.73	1104	1.1	1+
1403.52	340	2.4	1+												1655.81	1004	1	1+
1404.63	382	2.7	1+												1656.88	750	0.8	1+
1404.73	476	3.4	1+												1657.94	3496	3.6	1+
1405.7	438	3.1	1+												1658.73	706	0.7	1+
1406.58	618	4.4	1+												1659.7	730	0.7	1+
1410.48	298	2.1	1+												1659.86	1858	1.9	1+
1411.48	334	2.4	1+												1661.76	1174	1.2	1+
1411.69	418	3	1+												1664.74	926	0.9	1+
1412.54	324	2.3	1+												1665.77	956	1	1+
1412.64	514	3.7	1+												1665.86	1296	1.3	1+
1413.59	514	3.7	1+												1666.92	920	0.9	1+
1417.57	510	3.6	1+												1668.79	912	0.9	1+
1417.62	468	3.3	1+												1668.84	1628	1.7	1+
1418.58	580	4.1	1+												1669.74	662	0.7	1+
1418.8	492	3.5	1+												1671.86	810	0.8	1+
1420.68	356	2.5	1+												1672.83	1128	1.1	1+
1422.62	594	4.2	1+												1672.86	862	0.9	1+
1423.54	454	3.2	1+												1673.94	2640	2.7	1+
1423.67	478	3.4	1+												1676.7	642	0.7	1+
1427.5	484	3.5	1+												1676.78	1802	1.8	1+
1428.56	440	3.1	1+												1676.89	11674	11.9	1+
1428.62	416	3	1+												1681.75	1780	1.8	1+
1428.78	1022	7.3	1+												1681.96	1036	1.1	1+
1429.48	270	1.9	1+												1682.85	1118	1.1	1+
1430.71	264	1.9	1+												1682.91	886	0.9	1+
1432.79	224	1.6	1+												1683.8	1264	1.3	1+
1433.61	426	3	1+												1683.85	1160	1.2	1+
1433.67	318	2.3	1+												1685.72	842	0.9	1+
1434.48	348	2.5	1+												1686.84	1762	1.8	1+
1436.57	422	3	1+												1687.84	1816	1.8	1+
1437.61	488	3.5	1+												1692.75	818	0.8	1+
1438.7	346	2.5	1+												1692.87	1424	1.4	1+
1439.52	340	2.4	1+												1694.79	970	1	1+
1440.57	358	2.6	1+												1694.83	1038	1.1	1+
1441.58	416	3	1+												1697.96	630	0.6	1+
1441.68	346	2.5	1+												1699.78	662	0.7	1+
1442.64	280	2	1+												1699.82	820	0.8	1+
1442.69	422	3	1+												1701.89	1308	1.3	1+
1443.52	402	2.9	1+												1702.83	802	0.8	1+
1443.77	320	2.3	1+												1703.71	874	0.9	1+
1444.57	564	4	1+												1706.85	1032	1	1+
1447.63	374	2.7	1+												1706.89	830	0.8	1+
1447.84	1654	11.8	1+												1708.88	906	0.9	1+
1448.62	376	2.7	1+												1710.65	19354	19.7	1+
1450.76	312	2.2	1+												1711.86	758	0.8	1+
1451.55	460	3.3	1+												1711.99	738	0.8	1+
1451.61	388	2.8	1+												1712.82	828	0.8	1+
1455.56	430	3.1	1+												1713.77	632	0.6	1+
1456.54	486	3.5	1+												1714.86	958	1	1+
1456.61	582	4.2	1+												1714.97	3452	3.5	1+
1456.77	270	1.9	1+												1717.78	1872	1.9	1+
1459.65	408	2.9	1+												1717.88	834	0.8	1+
1459.84	286	2	1+												1717.93	1094	1.1	1+
1460.84	336	2.4	1+												1719.82	878	0.9	1+
1461.48	302	2.2	1+												1721.79	710	0.7	1+
1461.57	460	3.3	1+												1723.93	730	0.7	1+
1462.74	894	6.4	1+												1724.84	748	0.8	1+
1463.7	400	2.9	1+												1724.88	866	0.9	1+
1464.66	306	2.2	1+												1726.65	1164	1.2	1+
1465.66	314	2.2	1+												1727.83	764	0.8	1+
1465.83	294	2.1	1+												1727.88	656	0.7	1+
1467.5	374	2.7	1+												1729.89	856	0.9	1+
1468.53	402	2.9	1+												1729.95	782	0.8	1+
1468.69	380	2.7	1+												1732.64	1156	1.2	1+
1470.44	318	2.3	1+												1732.87	1108	1.1	1+
1472.65	524	3.7	1+												1734.78	696	0.7	1+
1473.53	596	4.3	1+												1735.96	2746	2.8	1+
1474.58	350	2.5	1+												1738.64	1096	1.1	1+
1474.76	292	2.1	1+												1738.91	1038	1.1	1+
1476.7	314	2.2	1+												1739.85	706	0.7	1+
1477.66	484	3.5	1+												1741.93	780	0.8	1+
1479.54	324	2.3	1+												1743.79	710	0.7	1+
1481.59	290	2.1	1+												1743.87	648	0.7	1+
1482.6	302	2.2	1+												1747.8	742	0.8	1+
1482.65	270	1.9	1+												1747.82	742	0.8	1+
1483.65	286	2	1+												1750.89	924	0.9	1+
1485.59	380	2.7	1+												1750.92	816	0.8	1+
1486.66	378	2.7	1+												1751.85	604	0.6	1+
1491.75	386	2.8	1+												1753.81	686	0.7	1+
1491.81	292	2.1	1+												1756.89	772	0.8	1+
1492.56	408	2.9	1+												1756.97	944	1	1+
1492.62	484	3.5	1+												1757.92	768	0.8	1+
1492.85	208	1.5	1+												1758.72	1416	1.4	1+
1494.72	320	2.3	1+												1760.81	1330	1.4	1+
1495.63	412	2.9	1+												1760.93	2714	2.8	1+
1496.55	230	1.6	1+												1762.8	880	0.9	1+
1497.6	392	2.8	1+												1765.87	1276	1.3	1+
1498.69	218	1.6	1+												1769.8	790	0.8	1+
1500.77	334	2.4	1+												1769.93	928	0.9	1+
1502.67	488	3.5	1+												1771.94	970	1	1+
1503.59	438	3.1	1+												1774.71	994	1	1+
1505.45	222	1.6	1+												1774.79	612	0.6	1+
1507.65	392	2.8	1+												1774.86	684	0.7	1+
1507.76	428	3.1	1+												1774.96	938	1	1+
1508.6	408	2.9	1+												1775.76	642	0.7	1+
1510.64	402	2.9	1+												1775.89	1152	1.2	1+
1511.51	282	2	1+												1778.82	844	0.9	1+
1511.7	240	1.7	1+												1778.95	702	0.7	1+
1512.48	286	2	1+												1780.92	1104	1.1	1+
1513.65	380	2.7	1+												1781.81	4152	4.2	1+
1516.66	686	4.9	1+												1785.8	1130	1.1	1+
1517.55	424	3	1+												1785.86	906	0.9	1+
1519.77	1026	7.3	1+												1786.92	706	0.7	1+
1520.67	380	2.7	1+												1787.01	1314	1.3	1+
1522.85	282	2	1+												1787.87	748	0.8	1+
1523.61	384	2.7	1+												1789.71	622	0.6	1+
1524.69	308	2.2	1+												1790	924	0.9	1+
1526.61	394	2.8	1+												1791.79	630	0.6	1+
1527.71	298	2.1	1+												1792.85	646	0.7	1+
1529.66	430	3.1	1+												1792.93	652	0.7	1+
1533.65	396	2.8	1+												1794.9	718	0.7	1+
1533.75	540	3.9	1+												1796.8	1048	1.1	1+
1534.53	434	3.1	1+												1796.92	864	0.9	1+
1534.6	464	3.3	1+												1796.98	1098	1.1	1+
1537.8	260	1.9	1+												1801.8	944	1	1+
1538.56	340	2.4	1+												1801.89	934	0.9	1+
1539.56	372	2.7	1+												1802.87	688	0.7	1+
1539.72	398	2.8	1+												1803.93	974	1	1+
1542.68	424	3	1+												1804.96	808	0.8	1+
1544.12	526	3.8	1+												1808.88	930	0.9	1+
1544.55	450	3.2	1+												1808.95	594	0.6	1+
1544.77	318	2.3	1+												1809.8	694	0.7	1+
1545.69	624	4.5	1+												1810.99	928	0.9	1+
1546.66	488	3.5	1+												1813.91	1262	1.3	1+
1549.79	228	1.6	1+												1814.81	884	0.9	1+
1552.71	318	2.3	1+												1814.95	876	0.9	1+
1552.87	262	1.9	1+												1816.91	960	1	1+
1556.54	446	3.2	1+												1818.94	922	0.9	1+
1557.63	484	3.5	1+												1819.87	948	1	1+
1557.7	520	3.7	1+												1820.93	808	0.8	1+
1557.74	516	3.7	1+												1822.92	772	0.8	1+
1560.55	416	3	1+												1822.99	1274	1.3	1+
1561.63	476	3.4	1+												1823.84	624	0.6	1+
1561.68	442	3.2	1+												1826.88	762	0.8	1+
1565.6	366	2.6	1+												1827.8	688	0.7	1+
1565.66	608	4.3	1+												1827.95	1012	1	1+
1566.54	348	2.5	1+												1829.87	2246	2.3	1+
1568.75	334	2.4	1+												1830.96	914	0.9	1+
1569.68	332	2.4	1+												1834.9	950	1	1+
1572.65	504	3.6	1+												1834.93	1394	1.4	1+
1574.6	362	2.6	1+												1837.87	788	0.8	1+
1576.79	878	6.3	1+												1839.89	720	0.7	1+
1577.6	390	2.8	1+												1839.95	800	0.8	1+
1577.79	1028	7.3	1+												1841.98	890	0.9	1+
1578.6	470	3.4	1+												1843.84	668	0.7	1+
1578.72	390	2.8	1+												1844.07	2776	2.8	1+
1581.7	476	3.4	1+												1845.91	818	0.8	1+
1584.54	234	1.7	1+												1847.88	946	1	1+
1584.62	414	3	1+												1850.92	780	0.8	1+
1587.69	422	3	1+												1851.85	894	0.9	1+
1588.56	432	3.1	1+												1851.91	1050	1.1	1+
1589.65	372	2.7	1+												1854.99	734	0.7	1+
1590.52	318	2.3	1+												1856.88	912	0.9	1+
1590.7	224	1.6	1+												1856.91	918	0.9	1+
1591.59	342	2.4	1+												1857.98	662	0.7	1+
1591.7	248	1.8	1+												1860.84	914	0.9	1+
1594.69	332	2.4	1+												1860.91	918	0.9	1+
1596.58	432	3.1	1+												1862.88	874	0.9	1+
1596.63	432	3.1	1+												1862.99	3030	3.1	1+
1597.77	390	2.8	1+												1864.94	2210	2.2	1+
1598.72	374	2.7	1+												1866.78	838	0.9	1+
1598.77	410	2.9	1+												1867.9	700	0.7	1+
1599.61	510	3.6	1+												1867.94	994	1	1+
1599.72	432	3.1	1+												1869.93	1006	1	1+
1605.71	538	3.8	1+												1872.92	656	0.7	1+
1607.8	372	2.7	1+												1872.94	810	0.8	1+
1608.65	426	3	1+												1873.99	874	0.9	1+
1608.7	404	2.9	1+												1877.02	704	0.7	1+
1609.65	434	3.1	1+												1877.89	1202	1.2	1+
1612.51	334	2.4	1+												1877.97	672	0.7	1+
1614.7	422	3	1+												1880.89	642	0.7	1+
1615.73	210	1.5	1+												1880.98	1138	1.2	1+
1618.73	368	2.6	1+												1881.93	828	0.8	1+
1619.68	358	2.6	1+												1882.75	636	0.6	1+
1619.85	250	1.8	1+												1884.02	978	1	1+
1620.68	360	2.6	1+												1884.95	932	0.9	1+
1622.56	274	2	1+												1885.87	948	1	1+
1622.59	376	2.7	1+												1888.93	1286	1.3	1+
1626.67	498	3.6	1+												1889.98	822	0.8	1+
1629.61	412	2.9	1+												1891.99	684	0.7	1+
1630.73	360	2.6	1+												1892.87	996	1	1+
1631.74	418	3	1+												1892.95	1170	1.2	1+
1633.81	694	5	1+												1895.9	824	0.8	1+
1635.58	392	2.8	1+												1895.98	1018	1	1+
1635.64	554	4	1+												1896.81	712	0.7	1+
1636.54	388	2.8	1+												1896.84	712	0.7	1+
1636.77	210	1.5	1+												1897.92	732	0.7	1+
1638.69	396	2.8	1+												1899.85	622	0.6	1+
1639.64	380	2.7	1+												1900.01	1268	1.3	1+
1639.7	472	3.4	1+												1901.89	738	0.8	1+
1640.57	302	2.2	1+												1901.91	738	0.8	1+
1640.63	390	2.8	1+												1903.02	1950	2	1+
1643.67	410	2.9	1+												1905.87	610	0.6	1+
1644.59	282	2	1+												1905.94	662	0.7	1+
1644.77	278	2	1+												1908.04	902	0.9	1+
1646.63	380	2.7	1+												1909.93	970	1	1+
1647.69	378	2.7	1+												1909.99	690	0.7	1+
1647.77	318	2.3	1+												1910.87	856	0.9	1+
1650.66	522	3.7	1+												1913.97	854	0.9	1+
1650.73	422	3	1+												1914.81	692	0.7	1+
1651.7	358	2.6	1+												1915.04	1544	1.6	1+
1653.59	306	2.2	1+												1916.93	712	0.7	1+
1654.6	338	2.4	1+												1917	970	1	1+
1654.83	224	1.6	1+												1919.97	624	0.6	1+
1657.54	306	2.2	1+												1921.98	810	0.8	1+
1657.67	278	2	1+												1922.9	746	0.8	1+
1658.55	340	2.4	1+												1923.94	700	0.7	1+
1658.65	338	2.4	1+												1925.03	596	0.6	1+
1658.7	464	3.3	1+												1926.91	696	0.7	1+
1658.75	386	2.8	1+												1929.01	1472	1.5	1+
1661.73	426	3	1+												1930.95	650	0.7	1+
1663.55	278	2	1+												1930.97	780	0.8	1+
1664.68	452	3.2	1+												1931.81	590	0.6	1+
1672.54	280	2	1+												1932.91	868	0.9	1+
1672.71	448	3.2	1+												1935.07	684	0.7	1+
1672.77	374	2.7	1+												1936.01	706	0.7	1+
1673.71	520	3.7	1+												1937.9	798	0.8	1+
1673.85	246	1.8	1+												1938.91	776	0.8	1+
1675.81	342	2.4	1+												1942	730	0.7	1+
1678.71	344	2.5	1+												1943.03	672	0.7	1+
1678.75	284	2	1+												1943.94	940	1	1+
1679.77	390	2.8	1+												1947	1168	1.2	1+
1680.56	354	2.5	1+												1947.84	664	0.7	1+
1681.62	368	2.6	1+												1948.97	1014	1	1+
1683.16	292	2.1	1+												1950.81	688	0.7	1+
1683.77	256	1.8	1+												1954.02	978	1	1+
1685.76	278	2	1+												1954.92	736	0.7	1+
1686.55	196	1.4	1+												1955.07	902	0.9	1+
1687.56	228	1.6	1+												1958.03	1102	1.1	1+
1687.67	486	3.5	1+												1958.82	618	0.6	1+
1687.71	458	3.3	1+												1959.93	872	0.9	1+
1688.76	342	2.4	1+												1961.03	1066	1.1	1+
1689.63	352	2.5	1+												1964	1092	1.1	1+
1689.76	348	2.5	1+												1964.94	818	0.8	1+
1690.63	430	3.1	1+												1966.06	720	0.7	1+
1691.71	340	2.4	1+												1966.99	626	0.6	1+
1692.73	324	2.3	1+												1968.92	828	0.8	1+
1693.56	220	1.6	1+												1969	780	0.8	1+
1693.67	284	2	1+												1969.84	920	0.9	1+
1694.57	236	1.7	1+												1974.07	840	0.9	1+
1694.66	332	2.4	1+												1975.95	824	0.8	1+
1696.59	294	2.1	1+												1977.01	1040	1.1	1+
1696.7	524	3.7	1+												1979.94	898	0.9	1+
1696.77	220	1.6	1+												1979.97	1254	1.3	1+
1698.57	236	1.7	1+												1981.83	658	0.7	1+
1701.56	242	1.7	1+												1982.03	1074	1.1	1+
1701.71	262	1.9	1+												1982.05	1074	1.1	1+
1701.74	246	1.8	1+												1985	764	0.8	1+
1702.67	208	1.5	1+												1986.91	662	0.7	1+
1703.65	314	2.2	1+												1990.14	860	0.9	1+
1705.16	670	4.8	1+												1990.85	612	0.6	1+
1706.67	220	1.6	1+												1990.98	968	1	1+
1707.77	258	1.8	1+												1993.05	784	0.8	1+
1708.8	254	1.8	1+												1994.89	640	0.7	1+
1709.53	210	1.5	1+												1994.96	812	0.8	1+
1711.18	638	4.6	1+												1998	2242	2.3	1+
1711.61	216	1.5	1+												2000.06	2714	2.8	1+
1712.58	254	1.8	1+												2001.99	906	0.9	1+
1712.8	402	2.9	1+												2004.92	816	0.8	1+
1713.76	224	1.6	1+												2005.02	1224	1.2	1+
1715.52	268	1.9	1+												2010	1048	1.1	1+
1715.65	198	1.4	1+												2013.05	884	0.9	1+
1715.71	272	1.9	1+												2013.98	846	0.9	1+
1716.67	280	2	1+												2014.02	846	0.9	1+
1717.76	238	1.7	1+												2017.07	962	1	1+
1718.61	214	1.5	1+												2021.04	4024	4.1	1+
1720.12	218	1.6	1+												2023.94	826	0.8	1+
1720.69	318	2.3	1+												2024.97	852	0.9	1+
1721.75	240	1.7	1+												2027.04	752	0.8	1+
1722.85	200	1.4	1+												2028.11	690	0.7	1+
1723.71	380	2.7	1+												2031.95	868	0.9	1+
1723.78	216	1.5	1+												2033.07	1006	1	1+
1724.82	312	2.2	1+												2035.95	876	0.9	1+
1726.56	194	1.4	1+												2035.98	876	0.9	1+
1727.63	266	1.9	1+												2037.04	926	0.9	1+
1727.74	272	1.9	1+												2040.07	604	0.6	1+
1728.81	326	2.3	1+												2040.9	948	1	1+
1731.54	196	1.4	1+												2040.95	898	0.9	1+
1731.56	246	1.8	1+												2040.98	898	0.9	1+
1731.75	342	2.4	1+												2043.05	956	1	1+
1731.86	240	1.7	1+												2044.86	700	0.7	1+
1732.64	376	2.7	1+												2045.97	1230	1.3	1+
1732.71	228	1.6	1+												2050.08	884	0.9	1+
1733.16	604	4.3	1+												2052.99	886	0.9	1+
1733.57	230	1.6	1+												2053.02	886	0.9	1+
1733.6	244	1.7	1+												2053.06	974	1	1+
1736.69	234	1.7	1+												2056.1	838	0.9	1+
1736.85	238	1.7	1+												2061.04	1234	1.3	1+
1737.1	202	1.4	1+												2061.97	932	0.9	1+
1737.79	246	1.8	1+												2062.12	888	0.9	1+
1738.57	294	2.1	1+												2064.03	1118	1.1	1+
1738.73	234	1.7	1+												2066.06	920	0.9	1+
1739.77	232	1.7	1+												2068.95	714	0.7	1+
1740.66	230	1.6	1+												2071.07	922	0.9	1+
1743.76	232	1.7	1+												2073.01	926	0.9	1+
1745.69	238	1.7	1+												2074.96	866	0.9	1+
1746.82	234	1.7	1+												2077.09	1226	1.2	1+
1749.13	474	3.4	1+												2080.06	936	1	1+
1749.68	262	1.9	1+												2080.95	672	0.7	1+
1749.75	208	1.5	1+												2082.02	922	0.9	1+
1749.79	208	1.5	1+												2082.09	820	0.8	1+
1749.84	232	1.7	1+												2083.86	638	0.6	1+
1752.75	192	1.4	1+												2085.01	1190	1.2	1+
1753.54	204	1.5	1+												2088.09	818	0.8	1+
1755.66	202	1.4	1+												2088.96	692	0.7	1+
1756.82	204	1.5	1+												2091.08	682	0.7	1+
1757.64	370	2.6	1+												2096.11	856	0.9	1+
1758.73	324	2.3	1+												2096.99	708	0.7	1+
1760.66	204	1.5	1+												2098.06	728	0.7	1+
1761.07	348	2.5	1+												2102.15	1996	2	1+
1763.7	276	2	1+												2103.02	770	0.8	1+
1763.82	214	1.5	1+												2103.1	1314	1.3	1+
1764.63	202	1.4	1+												2103.95	838	0.9	1+
1765.86	248	1.8	1+												2106.05	750	0.8	1+
1766.69	320	2.3	1+												2106.09	922	0.9	1+
1768.75	248	1.8	1+												2108.02	866	0.9	1+
1769.61	228	1.6	1+												2108.94	708	0.7	1+
1769.66	332	2.4	1+												2111.05	688	0.7	1+
1772.58	236	1.7	1+												2111.13	602	0.6	1+
1772.6	208	1.5	1+												2113.87	946	1	1+
1772.72	372	2.7	1+												2113.99	898	0.9	1+
1774.76	414	3	1+												2116.06	1488	1.5	1+
1775.84	266	1.9	1+												2120.11	15854	16.1	1+
1775.87	212	1.5	1+												2120.96	692	0.7	1+
1776.7	204	1.5	1+												2122.95	654	0.7	1+
1778.75	264	1.9	1+												2125.06	950	1	1+
1778.77	240	1.7	1+												2125.12	1520	1.5	1+
1779.64	228	1.6	1+												2126.03	630	0.6	1+
1780.7	198	1.4	1+												2128.87	590	0.6	1+
1780.75	278	2	1+												2130.06	708	0.7	1+
1782.62	214	1.5	1+												2130.11	690	0.7	1+
1783.82	286	2	1+												2134.09	848	0.9	1+
1784.6	196	1.4	1+												2141.1	962	1	1+
1785.71	242	1.7	1+												2142.02	614	0.6	1+
1785.74	242	1.7	1+												2143.96	702	0.7	1+
1785.8	336	2.4	1+												2145.11	1154	1.2	1+
1787.65	204	1.5	1+												2145.33	2526	2.6	1+
1787.85	266	1.9	1+												2149.06	790	0.8	1+
1788.56	228	1.6	1+												2152.03	960	1	1+
1789.67	330	2.4	1+												2152.88	612	0.6	1+
1790.83	204	1.5	1+												2154.07	588	0.6	1+
1791.9	296	2.1	1+												2154.17	1120	1.1	1+
1792.62	204	1.5	1+												2155.11	736	0.7	1+
1792.72	356	2.5	1+												2157.04	948	1	1+
1793.75	366	2.6	1+												2159.2	684	0.7	1+
1794.79	310	2.2	1+												2160.07	1032	1	1+
1795.85	414	3	1+												2162.14	714	0.7	1+
1796.67	324	2.3	1+												2162.95	1114	1.1	1+
1796.75	198	1.4	1+												2166.07	1150	1.2	1+
1796.82	230	1.6	1+												2167.9	768	0.8	1+
1801.67	270	1.9	1+												2169.19	1058	1.1	1+
1803.63	190	1.4	1+												2170	890	0.9	1+
1803.67	192	1.4	1+												2170.16	1144	1.2	1+
1803.75	272	1.9	1+												2171.12	772	0.8	1+
1803.82	288	2.1	1+												2172.02	640	0.7	1+
1806.74	230	1.6	1+												2173.17	948	1	1+
1807.64	200	1.4	1+												2178.19	682	0.7	1+
1809.7	230	1.6	1+												2179.1	668	0.7	1+
1809.9	226	1.6	1+												2181.15	596	0.6	1+
1812.67	242	1.7	1+												2183.08	1544	1.6	1+
1816.76	274	2	1+												2184	774	0.8	1+
1816.87	194	1.4	1+												2186.07	1010	1	1+
1818.55	238	1.7	1+												2187.15	1116	1.1	1+
1818.68	366	2.6	1+												2188.02	1194	1.2	1+
1819.85	228	1.6	1+												2191.15	5922	6	1+
1820.74	268	1.9	1+												2193.07	754	0.8	1+
1821.67	250	1.8	1+												2195.14	1990	2	1+
1821.8	190	1.4	1+												2196.05	1044	1.1	1+
1822.73	296	2.1	1+												2199.09	678	0.7	1+
1825.73	320	2.3	1+												2199.13	734	0.7	1+
1827.02	512	3.7	1+												2200.99	620	0.6	1+
1827.73	234	1.7	1+												2202.04	632	0.6	1+
1828.77	264	1.9	1+												2205.97	672	0.7	1+
1828.87	200	1.4	1+												2206.08	844	0.9	1+
1830.64	196	1.4	1+												2206.21	2102	2.1	1+
1830.65	196	1.4	1+												2209.13	884	0.9	1+
1834.72	256	1.8	1+												2209.13	884	0.9	1+
1835.65	224	1.6	1+												2209.31	762	0.8	1+
1836.79	256	1.8	1+												2210.04	960	1	1+
1838.89	240	1.7	1+												2212.13	866	0.9	1+
1839.7	252	1.8	1+												2213.03	714	0.7	1+
1839.85	224	1.6	1+												2215.18	1150	1.2	1+
1842.8	234	1.7	1+												2216.05	588	0.6	1+
1842.84	234	1.7	1+												2216.98	776	0.8	1+
1843.67	360	2.6	1+												2219.13	1260	1.3	1+
1843.74	330	2.4	1+												2221.01	672	0.7	1+
1845.69	230	1.6	1+												2222.92	814	0.8	1+
1845.8	262	1.9	1+												2225.1	956	1	1+
1845.9	214	1.5	1+												2226.04	668	0.7	1+
1846.61	276	2	1+												2226.99	1020	1	1+
1847.73	224	1.6	1+												2228.08	994	1	1+
1848.75	254	1.8	1+												2228.22	830	0.8	1+
1850.82	218	1.6	1+												2231.2	2318	2.4	1+
1851.68	240	1.7	1+												2232.12	844	0.9	1+
1851.74	226	1.6	1+												2235.04	762	0.8	1+
1853.84	248	1.8	1+												2236.16	2096	2.1	1+
1854.68	214	1.5	1+												2238.03	704	0.7	1+
1855.77	282	2	1+												2239.13	1432	1.5	1+
1856.71	232	1.7	1+												2239.17	1358	1.4	1+
1857.59	308	2.2	1+												2242.94	870	0.9	1+
1859.14	262	1.9	1+												2243.1	708	0.7	1+
1859.71	268	1.9	1+												2243.2	800	0.8	1+
1861.74	464	3.3	1+												2244.03	880	0.9	1+
1861.77	220	1.6	1+												2246.16	1044	1.1	1+
1862.7	220	1.6	1+												2246.21	1044	1.1	1+
1862.89	196	1.4	1+												2247.12	926	0.9	1+
1864.67	328	2.3	1+												2250.03	720	0.7	1+
1864.74	190	1.4	1+												2251.15	7812	7.9	1+
1865.77	274	2	1+												2256.18	1280	1.3	1+
1866.87	204	1.5	1+												2258.2	854	0.9	1+
1867.92	298	2.1	1+												2258.92	658	0.7	1+
1868.68	226	1.6	1+												2259.1	672	0.7	1+
1870.75	274	2	1+												2260.35	3192	3.2	1+
1872.76	218	1.6	1+												2263.15	1292	1.3	1+
1873.8	200	1.4	1+												2267.15	4820	4.9	1+
1874.74	334	2.4	1+												2272.3	660	0.7	1+
1875.71	246	1.8	1+												2273.11	608	0.6	1+
1875.84	214	1.5	1+												2276.14	928	0.9	1+
1876.76	258	1.8	1+												2278.11	1060	1.1	1+
1876.77	258	1.8	1+												2281.15	890	0.9	1+
1876.91	190	1.4	1+												2281.21	922	0.9	1+
1881.68	302	2.2	1+												2286.13	880	0.9	1+
1884.73	296	2.1	1+												2290.19	850	0.9	1+
1884.8	198	1.4	1+												2291.14	896	0.9	1+
1887.76	272	1.9	1+												2294.07	686	0.7	1+
1889.75	302	2.2	1+												2294.15	798	0.8	1+
1890.88	232	1.7	1+												2294.93	628	0.6	1+
1894.75	362	2.6	1+												2297.15	1860	1.9	1+
1894.79	286	2	1+												2300.23	892	0.9	1+
1895.9	192	1.4	1+												2301.17	976	1	1+
1896.77	216	1.5	1+												2302.06	620	0.6	1+
1899.67	262	1.9	1+												2307.15	1030	1	1+
1899.86	260	1.9	1+												2309.14	920	0.9	1+
1901.75	284	2	1+												2312.93	708	0.7	1+
1901.9	296	2.1	1+												2314.22	814	0.8	1+
1902.69	342	2.4	1+												2315.13	740	0.8	1+
1902.84	432	3.1	1+												2316.23	758	0.8	1+
1902.93	208	1.5	1+												2319.08	614	0.6	1+
1904.72	216	1.5	1+												2319.96	674	0.7	1+
1905.69	204	1.5	1+												2320.19	3762	3.8	1+
1905.77	232	1.7	1+												2320.95	612	0.6	1+
1905.77	232	1.7	1+												2322.86	5784	5.9	1+
1906.87	208	1.5	1+												2324.41	872	0.9	1+
1908.83	258	1.8	1+												2326.11	796	0.8	1+
1909.71	228	1.6	1+												2326.19	1590	1.6	1+
1911.63	214	1.5	1+												2328.87	904	0.9	1+
1911.89	332	2.4	1+												2330.09	618	0.6	1+
1912.73	228	1.6	1+												2331.22	690	0.7	1+
1914.88	218	1.6	1+												2337.18	1214	1.2	1+
1916.18	444	3.2	1+												2340.08	786	0.8	1+
1916.75	208	1.5	1+												2341.99	2612	2.7	1+
1916.83	218	1.6	1+												2344.16	1284	1.3	1+
1919.13	260	1.9	1+												2344.17	1284	1.3	1+
1919.61	194	1.4	1+												2344.94	680	0.7	1+
1920.72	226	1.6	1+												2347.09	742	0.8	1+
1921.81	210	1.5	1+												2347.22	1066	1.1	1+
1922.2	588	4.2	1+												2347.27	1066	1.1	1+
1924.78	228	1.6	1+												2349.17	1200	1.2	1+
1926.68	208	1.5	1+												2352.1	592	0.6	1+
1926.73	208	1.5	1+												2353.2	1112	1.1	1+
1928.12	212	1.5	1+												2357.22	612	0.6	1+
1928.87	388	2.8	1+												2359.11	710	0.7	1+
1929.82	350	2.5	1+												2359.14	1168	1.2	1+
1931.63	250	1.8	1+												2359.19	1168	1.2	1+
1931.77	270	1.9	1+												2360.95	1042	1.1	1+
1932.15	340	2.4	1+												2362.27	794	0.8	1+
1936.78	208	1.5	1+												2363.2	700	0.7	1+
1936.84	208	1.5	1+												2364.95	678	0.7	1+
1937.73	260	1.9	1+												2366.13	678	0.7	1+
1937.9	416	3	1+												2369.19	894	0.9	1+
1938.17	600	4.3	1+												2372.15	898	0.9	1+
1938.65	238	1.7	1+												2372.24	726	0.7	1+
1939.81	264	1.9	1+												2376.18	844	0.9	1+
1941.65	244	1.7	1+												2377.26	922	0.9	1+
1941.75	202	1.4	1+												2378.11	624	0.6	1+
1941.86	246	1.8	1+												2380.19	826	0.8	1+
1944.83	314	2.2	1+												2384.12	786	0.8	1+
1945.69	226	1.6	1+												2385.18	980	1	1+
1945.76	398	2.8	1+												2385.28	640	0.7	1+
1945.87	402	2.9	1+												2385.4	678	0.7	1+
1949.76	240	1.7	1+												2387.23	930	0.9	1+
1949.83	210	1.5	1+												2388.15	900	0.9	1+
1949.87	206	1.5	1+												2389.12	610	0.6	1+
1952.73	348	2.5	1+												2390.18	778	0.8	1+
1954.69	236	1.7	1+												2390.22	612	0.6	1+
1954.91	242	1.7	1+												2393.13	586	0.6	1+
1955.78	250	1.8	1+												2398.22	780	0.8	1+
1957.77	190	1.4	1+												2400.29	642	0.7	1+
1959.82	290	2.1	1+												2401.23	596	0.6	1+
1959.92	332	2.4	1+												2402.17	808	0.8	1+
1961.75	208	1.5	1+												2404.11	632	0.6	1+
1962.7	258	1.8	1+												2406.23	822	0.8	1+
1962.83	248	1.8	1+												2406.27	1032	1	1+
1964.75	202	1.4	1+												2408.42	1126	1.1	1+
1964.79	260	1.9	1+												2411.26	926	0.9	1+
1964.93	306	2.2	1+												2413.21	620	0.6	1+
1965.09	294	2.1	1+												2413.21	620	0.6	1+
1967.79	194	1.4	1+												2417.11	620	0.6	1+
1968.74	336	2.4	1+												2417.9	1314	1.3	1+
1968.92	238	1.7	1+												2421.19	1116	1.1	1+
1971.88	314	2.2	1+												2422.26	670	0.7	1+
1972.92	300	2.1	1+												2423.15	624	0.6	1+
1975.11	198	1.4	1+												2424.2	870	0.9	1+
1975.72	200	1.4	1+												2424.44	612	0.6	1+
1975.82	286	2	1+												2426.27	660	0.7	1+
1979.68	200	1.4	1+												2429.18	592	0.6	1+
1979.74	216	1.5	1+												2431.22	732	0.7	1+
1979.96	218	1.6	1+												2433.9	98362	100	1+
1980.89	204	1.5	1+												2434.23	1000	1	1+
1982.01	234	1.7	1+												2435.48	914	0.9	1+
1982.77	272	1.9	1+												2439.23	998	1	1+
1984.69	230	1.6	1+												2439.31	754	0.8	1+
1984.83	300	2.1	1+												2440.91	5834	5.9	1+
1985.76	224	1.6	1+												2443.22	710	0.7	1+
1985.91	332	2.4	1+												2443.99	764	0.8	1+
1986.11	222	1.6	1+												2446.12	732	0.7	1+
1986.88	192	1.4	1+												2446.21	740	0.8	1+
1988.68	306	2.2	1+												2448.29	662	0.7	1+
1988.83	338	2.4	1+												2449.89	11252	11.4	1+
1991.69	212	1.5	1+												2453.23	1590	1.6	1+
1992.66	272	1.9	1+												2454.26	1288	1.3	1+
1992.99	216	1.5	1+												2454.32	776	0.8	1+
1993.09	234	1.7	1+												2455.89	6788	6.9	1+
1994.76	270	1.9	1+												2456.22	786	0.8	1+
1995.87	190	1.4	1+												2457.12	670	0.7	1+
1996.81	244	1.7	1+												2460.25	790	0.8	1+
1997.7	216	1.5	1+												2462.99	636	0.6	1+
1998.76	202	1.4	1+												2463.2	646	0.7	1+
1999.08	250	1.8	1+												2464.22	746	0.8	1+
1999.86	376	2.7	1+												2464.45	1326	1.3	1+
2001.66	206	1.5	1+												2465.29	830	0.8	1+
2001.88	288	2.1	1+												2465.87	2164	2.2	1+
2001.92	316	2.3	1+												2470.37	598	0.6	1+
2002.79	280	2	1+												2471.18	1016	1	1+
2002.86	246	1.8	1+												2471.24	694	0.7	1+
2006.79	220	1.6	1+												2471.86	2006	2	1+
2006.86	256	1.8	1+												2476.16	678	0.7	1+
2007.73	366	2.6	1+												2476.27	610	0.6	1+
2012.05	280	2	1+												2478.21	956	1	1+
2014	232	1.7	1+												2480.27	1026	1	1+
2014.95	190	1.4	1+												2480.46	1558	1.6	1+
2015.81	292	2.1	1+												2480.88	1170	1.2	1+
2018.12	246	1.8	1+												2480.99	1226	1.2	1+
2018.85	224	1.6	1+												2482.21	732	0.7	1+
2020.71	232	1.7	1+												2486.19	660	0.7	1+
2020.78	250	1.8	1+												2486.83	672	0.7	1+
2023.84	280	2	1+												2489.29	606	0.6	1+
2023.96	218	1.6	1+												2490.83	814	0.8	1+
2024.81	256	1.8	1+												2492.21	806	0.8	1+
2025.77	336	2.4	1+												2493.27	628	0.6	1+
2029.83	228	1.6	1+												2496.24	850	0.9	1+
2029.88	228	1.6	1+												2499.2	766	0.8	1+
2029.96	238	1.7	1+												2500.33	1306	1.3	1+
2031.78	210	1.5	1+												2502.3	1196	1.2	1+
2035.75	272	1.9	1+												2505.17	796	0.8	1+
2035.76	272	1.9	1+												2507.28	1042	1.1	1+
2035.91	268	1.9	1+												2508.22	796	0.8	1+
2036.83	232	1.7	1+												2514.27	912	0.9	1+
2038.7	210	1.5	1+												2515.33	678	0.7	1+
2039.9	252	1.8	1+												2516.21	604	0.6	1+
2040.82	324	2.3	1+												2519.13	586	0.6	1+
2041.84	236	1.7	1+												2525.31	1312	1.3	1+
2042.06	336	2.4	1+												2528.45	630	0.6	1+
2042.75	224	1.6	1+												2529.15	606	0.6	1+
2044.18	240	1.7	1+												2530.19	714	0.7	1+
2046.78	322	2.3	1+												2531.3	810	0.8	1+
2046.83	322	2.3	1+												2532.23	592	0.6	1+
2046.91	192	1.4	1+												2534.21	736	0.7	1+
2048.74	224	1.6	1+												2534.27	794	0.8	1+
2050.77	274	2	1+												2535.99	1000	1	1+
2053.9	192	1.4	1+												2541	722	0.7	1+
2056.15	336	2.4	1+												2541.22	592	0.6	1+
2056.74	286	2	1+												2544.13	686	0.7	1+
2058.7	232	1.7	1+												2544.39	664	0.7	1+
2058.92	198	1.4	1+												2545.5	834	0.8	1+
2058.99	222	1.6	1+												2550.22	654	0.7	1+
2059.78	250	1.8	1+												2550.29	860	0.9	1+
2059.83	292	2.1	1+												2551.01	838	0.9	1+
2061.92	206	1.5	1+												2555.29	706	0.7	1+
2062.83	246	1.8	1+												2555.39	660	0.7	1+
2063.79	222	1.6	1+												2555.4	664	0.7	1+
2063.8	222	1.6	1+												2557	756	0.8	1+
2064.04	296	2.1	1+												2557.27	786	0.8	1+
2069.73	258	1.8	1+												2558.22	824	0.8	1+
2069.74	258	1.8	1+												2559.3	622	0.6	1+
2069.93	194	1.4	1+												2560.4	752	0.8	1+
2070.84	254	1.8	1+												2568.02	872	0.9	1+
2071.83	214	1.5	1+												2568.51	696	0.7	1+
2079.87	416	3	1+												2569.49	592	0.6	1+
2080.77	262	1.9	1+												2571.3	784	0.8	1+
2081.03	446	3.2	1+												2574.19	758	0.8	1+
2081.96	206	1.5	1+												2574.25	710	0.7	1+
2084.89	262	1.9	1+												2575.03	1206	1.2	1+
2086.75	240	1.7	1+												2578.95	1214	1.2	1+
2089.81	234	1.7	1+												2581.31	1250	1.3	1+
2089.86	234	1.7	1+												2583.27	752	0.8	1+
2090.68	216	1.5	1+												2584.02	784	0.8	1+
2091.05	246	1.8	1+												2587.26	684	0.7	1+
2093.75	216	1.5	1+												2587.52	642	0.7	1+
2094.83	230	1.6	1+												2593.29	700	0.7	1+
2095.15	322	2.3	1+												2597.29	1066	1.1	1+
2096.7	192	1.4	1+												2598.32	664	0.7	1+
2096.87	222	1.6	1+												2600.38	604	0.6	1+
2099.76	244	1.7	1+												2603.32	886	0.9	1+
2100.79	236	1.7	1+												2604.94	632	0.6	1+
2102.04	226	1.6	1+												2607.04	722	0.7	1+
2102.94	224	1.6	1+												2607.31	642	0.7	1+
2105.79	258	1.8	1+												2613.29	718	0.7	1+
2107.84	218	1.6	1+												2614.35	880	0.9	1+
2108.76	290	2.1	1+												2616.56	710	0.7	1+
2108.91	212	1.5	1+												2617.25	712	0.7	1+
2109.19	196	1.4	1+												2618.03	4082	4.1	1+
2109.81	240	1.7	1+												2621.4	680	0.7	1+
2112.01	300	2.1	1+												2622.31	794	0.8	1+
2112.89	196	1.4	1+												2624.27	730	0.7	1+
2113.83	220	1.6	1+												2626.94	1590	1.6	1+
2114.03	216	1.5	1+												2627.04	678	0.7	1+
2114.72	236	1.7	1+												2632.39	902	0.9	1+
2115.75	208	1.5	1+												2632.55	2426	2.5	1+
2119.83	260	1.9	1+												2633.33	590	0.6	1+
2119.94	212	1.5	1+												2634.05	2632	2.7	1+
2122.87	216	1.5	1+												2636.32	608	0.6	1+
2123.92	276	2	1+												2637.32	738	0.8	1+
2123.95	310	2.2	1+												2638.1	2262	2.3	1+
2124.85	196	1.4	1+												2639.93	630	0.6	1+
2125.82	298	2.1	1+												2642.3	1194	1.2	1+
2127.2	284	2	1+												2645.29	740	0.8	1+
2129.96	270	1.9	1+												2647.4	902	0.9	1+
2131.77	306	2.2	1+												2650.26	622	0.6	1+
2131.84	220	1.6	1+												2652.39	758	0.8	1+
2131.92	212	1.5	1+												2655.33	1372	1.4	1+
2133.08	508	3.6	1+												2657.07	2030	2.1	1+
2134.86	198	1.4	1+												2658.05	1534	1.6	1+
2134.91	198	1.4	1+												2658.42	2722	2.8	1+
2136.17	216	1.5	1+												2658.44	2188	2.2	1+
2136.81	288	2.1	1+												2662.26	674	0.7	1+
2138.72	264	1.9	1+												2662.39	1106	1.1	1+
2139.93	282	2	1+												2664.3	700	0.7	1+
2141.83	212	1.5	1+												2669.34	1198	1.2	1+
2142.15	222	1.6	1+												2671.32	682	0.7	1+
2142.16	222	1.6	1+												2674.38	768	0.8	1+
2144.82	218	1.6	1+												2677.36	610	0.6	1+
2145.18	1134	8.1	1+												2682.29	686	0.7	1+
2145.92	208	1.5	1+												2682.32	700	0.7	1+
2146.68	246	1.8	1+												2684.48	730	0.7	1+
2146.84	350	2.5	1+												2686.24	632	0.6	1+
2147.88	324	2.3	1+												2687.28	674	0.7	1+
2149.2	392	2.8	1+												2689.4	780	0.8	1+
2149.78	192	1.4	1+												2691.36	770	0.8	1+
2150.85	392	2.8	1+												2695.31	648	0.7	1+
2150.93	216	1.5	1+												2699.28	592	0.6	1+
2152.02	244	1.7	1+												2701.38	664	0.7	1+
2154.87	222	1.6	1+												2704.34	828	0.8	1+
2155.22	368	2.6	1+												2709.36	2644	2.7	1+
2156	250	1.8	1+												2710.37	1174	1.2	1+
2158.75	242	1.7	1+												2712.32	1544	1.6	1+
2158.77	308	2.2	1+												2715.37	592	0.6	1+
2159	220	1.6	1+												2718.34	696	0.7	1+
2159.14	348	2.5	1+												2719.28	618	0.6	1+
2159.86	244	1.7	1+												2723.5	920	0.9	1+
2161.95	386	2.8	1+												2725.34	658	0.7	1+
2162.68	202	1.4	1+												2730.3	732	0.7	1+
2163.11	226	1.6	1+												2733.39	706	0.7	1+
2165.85	224	1.6	1+												2735.09	624	0.6	1+
2166.9	274	2	1+												2735.3	656	0.7	1+
2167.05	202	1.4	1+												2735.36	594	0.6	1+
2167.68	212	1.5	1+												2737.51	916	0.9	1+
2169.83	212	1.5	1+												2738.42	738	0.8	1+
2171.18	476	3.4	1+												2739.36	688	0.7	1+
2171.91	222	1.6	1+												2745.31	600	0.6	1+
2171.99	198	1.4	1+												2747.35	590	0.6	1+
2172.78	210	1.5	1+												2748.07	628	0.6	1+
2173.75	266	1.9	1+												2751.06	590	0.6	1+
2174.11	344	2.5	1+												2753.36	590	0.6	1+
2176.08	382	2.7	1+												2755.32	606	0.6	1+
2177.86	224	1.6	1+												2756.08	652	0.7	1+
2178.93	212	1.5	1+												2759.37	586	0.6	1+
2179.03	220	1.6	1+												2764.56	636	0.6	1+
2179.11	338	2.4	1+												2765.47	1074	1.1	1+
2181.07	218	1.6	1+												2767.06	686	0.7	1+
2181.81	226	1.6	1+												2767.37	624	0.6	1+
2181.85	226	1.6	1+												2767.41	624	0.6	1+
2182.01	256	1.8	1+												2768.16	2098	2.1	1+
2182.74	296	2.1	1+												2771.05	946	1	1+
2183.04	192	1.4	1+												2773.46	724	0.7	1+
2186.14	516	3.7	1+												2774.35	794	0.8	1+
2186.8	234	1.7	1+												2775.41	588	0.6	1+
2188.87	232	1.7	1+												2781.06	3024	3.1	1+
2188.91	296	2.1	1+												2782.42	800	0.8	1+
2190.98	200	1.4	1+												2783.38	738	0.8	1+
2193.17	228	1.6	1+												2785.16	810	0.8	1+
2194.78	352	2.5	1+												2786.33	596	0.6	1+
2195.86	306	2.2	1+												2790.47	850	0.9	1+
2195.93	292	2.1	1+												2791.3	820	0.8	1+
2196.04	200	1.4	1+												2793.39	744	0.8	1+
2197.15	222	1.6	1+												2797.06	5726	5.8	1+
2199.16	442	3.2	1+												2798.45	620	0.6	1+
2199.94	208	1.5	1+												2799.48	676	0.7	1+
2200.91	220	1.6	1+												2801.32	690	0.7	1+
2201.82	200	1.4	1+												2801.36	644	0.7	1+
2203.04	210	1.5	1+												2802.06	2408	2.4	1+
2205.08	194	1.4	1+												2804.43	1272	1.3	1+
2205.96	210	1.5	1+												2804.45	674	0.7	1+
2206.05	272	1.9	1+												2806.32	618	0.6	1+
2206.77	226	1.6	1+												2806.37	704	0.7	1+
2207.87	222	1.6	1+												2811.31	594	0.6	1+
2209.04	212	1.5	1+												2813.05	17670	18	1+
2209.75	262	1.9	1+												2817.42	616	0.6	1+
2211.13	294	2.1	1+												2819.06	4062	4.1	1+
2212	226	1.6	1+												2821.44	776	0.8	1+
2213.07	214	1.5	1+												2822.44	1106	1.1	1+
2214.12	252	1.8	1+												2826.41	1340	1.4	1+
2214.76	204	1.5	1+												2831.05	1178	1.2	1+
2214.88	274	2	1+												2831.37	780	0.8	1+
2217.94	250	1.8	1+												2837.43	708	0.7	1+
2218.08	302	2.2	1+												2847.44	894	0.9	1+
2218.11	212	1.5	1+												2848.42	612	0.6	1+
2218.82	220	1.6	1+												2853.43	622	0.6	1+
2222.04	630	4.5	1+												2860.39	866	0.9	1+
2222.91	232	1.7	1+												2865.45	1240	1.3	1+
2223.82	344	2.5	1+												2869.55	608	0.6	1+
2225.86	200	1.4	1+												2875.42	610	0.6	1+
2228.06	698	5	1+												2875.73	2520	2.6	1+
2229.82	274	2	1+												2884.58	870	0.9	1+
2232.87	304	2.2	1+												2885.44	666	0.7	1+
2232.88	304	2.2	1+												2888.4	714	0.7	1+
2233.05	196	1.4	1+												2889.46	604	0.6	1+
2234.1	342	2.4	1+												2891.73	2708	2.8	1+
2234.86	230	1.6	1+												2893.52	648	0.7	1+
2237.09	442	3.2	1+												2899.69	684	0.7	1+
2237.9	236	1.7	1+												2900.45	866	0.9	1+
2239.02	514	3.7	1+												2906.42	718	0.7	1+
2240.86	246	1.8	1+												2906.47	720	0.7	1+
2242.14	336	2.4	1+												2912.54	1256	1.3	1+
2244.99	294	2.1	1+												2925.46	632	0.6	1+
2248.98	280	2	1+												2936.13	1008	1	1+
2250.01	614	4.4	1+												2941.09	598	0.6	1+
2250.07	218	1.6	1+												2941.44	736	0.7	1+
2254	480	3.4	1+												2958.11	654	0.7	1+
2254.98	316	2.3	1+												2970.51	640	0.7	1+
2256.9	386	2.8	1+												2981.48	648	0.7	1+
2257.07	350	2.5	1+												2990.76	796	0.8	1+
2260.98	240	1.7	1+												2998.5	1064	1.1	1+
2261.69	442	3.2	1+												2998.68	612	0.6	1+
2262	210	1.5	1+												3002.1	714	0.7	1+
2262.05	530	3.8	1+												3006.75	790	0.8	1+
2266.01	390	2.8	1+												3009.5	626	0.6	1+
2266.94	278	2	1+												3026.63	640	0.7	1+
2269.85	192	1.4	1+												3057.57	660	0.7	1+
2270.9	352	2.5	1+												3060.36	900	0.9	1+
2274.08	312	2.2	1+												3095.56	622	0.6	1+
2276.83	188	1.3	1+												3109.7	940	1	1+
2276.85	188	1.3	1+												3111.53	1062	1.1	1+
2280.06	284	2	1+												3127.53	668	0.7	1+
2280.95	316	2.3	1+												3149.57	758	0.8	1+
2281.03	376	2.7	1+												3236.56	722	0.7	1+
2281.77	214	1.5	1+												3261.64	614	0.6	1+
2282.81	246	1.8	1+												3272.75	674	0.7	1+
2285.01	522	3.7	1+												3298.38	974	1	1+
2285.88	374	2.7	1+												3314.37	596	0.6	1+
2287.1	574	4.1	1+												3329.36	588	0.6	1+
2289.12	578	4.1	1+												3343.74	634	0.6	1+
2289.84	252	1.8	1+												3357.67	958	1	1+
2293.75	244	1.7	1+												3370.72	716	0.7	1+
2296	496	3.5	1+												3389.39	1320	1.3	1+
2296.85	272	1.9	1+												3411.39	620	0.6	1+
2296.89	272	1.9	1+												3421.38	1800	1.8	1+
2297.94	190	1.4	1+												3474.82	924	0.9	1+
2301.95	620	4.4	1+												3485.64	774	0.8	1+
2301.97	480	3.4	1+												3502.64	912	0.9	1+
2306.02	520	3.7	1+												3559.66	646	0.7	1+
2306.89	188	1.3	1+												3614.71	844	0.9	1+
2310.98	260	1.9	1+												3715.8	766	0.8	1+
2311.87	214	1.5	1+												3771.81	642	0.7	1+
2312.98	346	2.5	1+												3789.95	636	0.6	1+
2315.98	226	1.6	1+												3899.57	1480	1.5	1+
2316.94	230	1.6	1+												3899.58	710	0.7	1+
2320.96	480	3.4	1+												3904.03	702	0.7	1+
2323.9	214	1.5	1+												3915.56	642	0.7	1+
2324.09	204	1.5	1+												3932.65	808	0.8	1+
2328.87	276	2	1+												3948.65	616	0.6	1+
2330.15	256	1.8	1+												3969.26	608	0.6	1+
2330.21	196	1.4	1+												4086.65	742	0.8	1+
2331.99	402	2.9	1+												4101.64	752	0.8	1+
2334.97	210	1.5	1+												4118.67	1274	1.3	1+
2336.9	230	1.6	1+												4120.73	686	0.7	1+
2337.93	706	5	1+												4136.73	1414	1.4	1+
2340.13	278	2	1+												4137.73	696	0.7	1+
2343.94	204	1.5	1+												4152.73	738	0.8	1+
2344.26	292	2.1	1+												4181.73	724	0.7	1+
2346.86	452	3.2	1+												4212.55	696	0.7	1+
2347.04	326	2.3	1+												4227.56	610	0.6	1+
2352.88	218	1.6	1+												4256.55	792	0.8	1+
2353.11	206	1.5	1+												4264.7	742	0.8	1+
2354.2	244	1.7	1+												4273.56	912	0.9	1+
2355	218	1.6	1+												4276.73	926	0.9	1+
2359.14	272	1.9	1+												4300.8	646	0.7	1+
2360.22	206	1.5	1+												4304.79	596	0.6	1+
2363.97	220	1.6	1+												4340.8	1034	1.1	1+
2364.9	240	1.7	1+												4356.82	796	0.8	1+
2368.97	212	1.5	1+												4410.77	1976	2	1+
2369.89	188	1.3	1+												4425.75	2928	3	1+
2374.02	242	1.7	1+												4429.8	748	0.8	1+
2376.94	238	1.7	1+												4432.76	1444	1.5	1+
2378.19	320	2.3	1+												4441.76	2030	2.1	1+
2382.18	206	1.5	1+												4450.76	926	0.9	1+
2388.17	216	1.5	1+												4456.8	810	0.8	1+
2392.95	246	1.8	1+												4457.82	1546	1.6	1+
2395.1	226	1.6	1+												4466.78	1102	1.1	1+
2397.15	190	1.4	1+												4467.78	816	0.8	1+
2397.99	230	1.6	1+												4469.78	1454	1.5	1+
2398.17	226	1.6	1+												4475.82	2218	2.3	1+
2401.94	258	1.8	1+												4476.55	636	0.6	1+
2404.17	200	1.4	1+												4476.62	696	0.7	1+
2407.86	210	1.5	1+												4485.81	816	0.8	1+
2411.94	250	1.8	1+												4486.77	618	0.6	1+
2412.13	262	1.9	1+												4489.92	606	0.6	1+
2417.08	240	1.7	1+												4491.82	1576	1.6	1+
2417.98	188	1.3	1+												4500.84	940	1	1+
2420.21	240	1.7	1+												4502.82	1710	1.7	1+
2420.89	200	1.4	1+												4518.86	622	0.6	1+
2420.9	192	1.4	1+												4519.83	1528	1.6	1+
2422.18	382	2.7	1+												4522.83	1826	1.9	1+
2431.1	302	2.2	1+												4552.83	606	0.6	1+
2431.91	218	1.6	1+												4561.8	700	0.7	1+
2435.99	200	1.4	1+												4590.76	620	0.6	1+
2436.92	230	1.6	1+												4607.79	602	0.6	1+
2442.14	472	3.4	1+												4609.75	816	0.8	1+
2448.93	222	1.6	1+												4612.83	992	1	1+
2453.91	220	1.6	1+												4625.82	598	0.6	1+
2462.91	222	1.6	1+												4628.83	2130	2.2	1+
2468.11	226	1.6	1+												4641.86	740	0.8	1+
2469.94	238	1.7	1+												4646.91	740	0.8	1+
2473.96	208	1.5	1+												4650.89	1690	1.7	1+
2475.04	254	1.8	1+												4653.82	728	0.7	1+
2476.23	270	1.9	1+												4658.91	650	0.7	1+
2477.1	210	1.5	1+												4661.91	1510	1.5	1+
2479.05	196	1.4	1+												4670.86	1102	1.1	1+
2484.21	304	2.2	1+												4672.89	678	0.7	1+
2486.04	252	1.8	1+												4676.8	752	0.8	1+
2489.28	280	2	1+												4678.71	1152	1.2	1+
2491.99	202	1.4	1+												4678.91	2350	2.4	1+
2492.92	218	1.6	1+												4688.89	798	0.8	1+
2497.02	192	1.4	1+												4692.89	888	0.9	1+
2500.98	198	1.4	1+												4695.91	754	0.8	1+
2506.09	250	1.8	1+												4700.89	858	0.9	1+
2509.05	194	1.4	1+												4706.9	1762	1.8	1+
2512.97	188	1.3	1+												4722.9	1418	1.4	1+
2514.13	284	2	1+												4732.88	618	0.6	1+
2526.07	288	2.1	1+												4733.9	1220	1.2	1+
2526.99	190	1.4	1+												4739.74	1046	1.1	1+
2536.91	224	1.6	1+												4740.9	1806	1.8	1+
2545.13	200	1.4	1+												4750.9	1506	1.5	1+
2552.08	194	1.4	1+												4754.74	738	0.8	1+
2552.19	330	2.4	1+												4756.84	994	1	1+
2552.96	242	1.7	1+												4761.98	848	0.9	1+
2562.22	230	1.6	1+												4762.02	1804	1.8	1+
2566.24	420	3	1+												4765.88	738	0.8	1+
2568.2	302	2.2	1+												4768.88	1696	1.7	1+
2571.22	226	1.6	1+												4771.77	608	0.6	1+
2576.27	388	2.8	1+												4776.84	832	0.8	1+
2581.19	300	2.1	1+												4777.87	2954	3	1+
2586.14	240	1.7	1+												4781.73	626	0.6	1+
2590.11	256	1.8	1+												4781.74	626	0.6	1+
2593.21	214	1.5	1+												4783.9	2438	2.5	1+
2596.17	476	3.4	1+												4786.92	608	0.6	1+
2598.14	262	1.9	1+												4788.74	780	0.8	1+
2598.97	300	2.1	1+												4795.9	2592	2.6	1+
2604.09	360	2.6	1+												4799.73	990	1	1+
2607.14	648	4.6	1+												4801.93	3096	3.1	1+
2611.18	1028	7.3	1+												4802.92	1002	1	1+
2614.16	226	1.6	1+												4809.9	1046	1.1	1+
2616.11	208	1.5	1+												4809.92	4078	4.1	1+
2616.23	242	1.7	1+												4815.73	636	0.6	1+
2617.07	190	1.4	1+												4817.87	790	0.8	1+
2628.11	610	4.4	1+												4817.93	1824	1.9	1+
2631.02	194	1.4	1+												4821.95	874	0.9	1+
2636.08	660	4.7	1+												4823.94	4856	4.9	1+
2637.02	194	1.4	1+												4835.93	3272	3.3	1+
2640.11	470	3.4	1+												4841.96	992	1	1+
2642.95	218	1.6	1+												4845.93	2052	2.1	1+
2644.06	402	2.9	1+												4847.94	598	0.6	1+
2644.08	770	5.5	1+												4851.89	890	0.9	1+
2647.15	192	1.4	1+												4851.94	1364	1.4	1+
2656.16	282	2	1+												4856.95	676	0.7	1+
2664.02	250	1.8	1+												4861.93	1104	1.1	1+
2664.19	300	2.1	1+												4872.95	1328	1.4	1+
2670.16	214	1.5	1+												4881.94	864	0.9	1+
2671.08	484	3.5	1+												4893.95	670	0.7	1+
2673.06	212	1.5	1+												4900.95	652	0.7	1+
2688.12	576	4.1	1+												4911.98	726	0.7	1+
2691.06	324	2.3	1+												4920.96	770	0.8	1+
2696.14	392	2.8	1+												4926.93	1854	1.9	1+
2704.02	220	1.6	1+												4928.98	1004	1	1+
2708.09	196	1.4	1+												4933.96	658	0.7	1+
2708.16	490	3.5	1+												4936.97	2098	2.1	1+
2708.25	230	1.6	1+												4941.71	956	1	1+
2720.29	500	3.6	1+												4947.97	1222	1.2	1+
2732.03	374	2.7	1+												4951.95	2436	2.5	1+
2740.11	688	4.9	1+												4960.98	3944	4	1+
2742.15	190	1.4	1+												4962.73	1000	1	1+
2745.05	228	1.6	1+												4966.99	2096	2.1	1+
2752.07	366	2.6	1+												4970	6054	6.2	1+
2766.19	254	1.8	1+												4971.66	870	0.9	1+
2774.19	234	1.7	1+												4976.97	1796	1.8	1+
2810.28	346	2.5	1+												4979	5302	5.4	1+
2826.22	196	1.4	1+												4982.97	2768	2.8	1+
2828.2	214	1.5	1+												4987.02	19972	20.3	1+
2828.34	266	1.9	1+												4987.65	594	0.6	1+
2829.11	246	1.8	1+												4990.55	770	0.8	1+
2836.19	222	1.6	1+												4995	18722	19	1+
2836.83	280	2	1+												4998.68	666	0.7	1+
2856.28	374	2.7	1+												5002.01	4832	4.9	1+
2862.13	196	1.4	1+												5011.01	14660	14.9	1+
2862.26	340	2.4	1+												5015.97	1390	1.4	1+
2878.25	360	2.6	1+												5018	4810	4.9	1+
2888.06	314	2.2	1+												5026	1600	1.6	1+
2899.22	518	3.7	1+												5030	5576	5.7	1+
2920.22	332	2.4	1+												5035.6	638	0.6	1+
2942.23	442	3.2	1+												5039.99	4198	4.3	1+
2945.13	244	1.7	1+												5046	3728	3.8	1+
2954.24	538	3.8	1+												5053.99	5502	5.6	1+
2963.27	266	1.9	1+												5061.99	2564	2.6	1+
2974.23	268	1.9	1+												5075.99	1442	1.5	1+
2982.2	434	3.1	1+												5083.97	1792	1.8	1+
2988.31	274	2	1+												5085	1530	1.6	1+
2990.2	440	3.1	1+												5093	1378	1.4	1+
2994.18	392	2.8	1+												5095	636	0.6	1+
2998.3	278	2	1+												5104	1364	1.4	1+
3006.21	266	1.9	1+												5110.02	938	1	1+
3007.19	226	1.6	1+												5111	1554	1.6	1+
3010.15	242	1.7	1+												5120	2016	2	1+
3020.17	418	3	1+												5132.04	1000	1	1+
3029.22	204	1.5	1+												5139.01	1226	1.2	1+
3034.18	510	3.6	1+												5146.05	2298	2.3	1+
3042.11	266	1.9	1+												5151.02	976	1	1+
3042.31	320	2.3	1+												5159.03	1940	2	1+
3043.26	834	6	1+												5167.05	870	0.9	1+
3052.09	264	1.9	1+												5169.01	636	0.6	1+
3060.96	214	1.5	1+												5172.04	2108	2.1	1+
3062.08	278	2	1+												5182.06	2794	2.8	1+
3062.17	348	2.5	1+												5190.03	716	0.7	1+
3064.21	208	1.5	1+												5191.05	1586	1.6	1+
3069.15	220	1.6	1+												5200.05	980	1	1+
3074.22	248	1.8	1+												5200.05	1996	2	1+
3078.2	322	2.3	1+												5208.05	848	0.9	1+
3088.24	358	2.6	1+												5215.05	1070	1.1	1+
3094.11	252	1.8	1+												5221.05	922	0.9	1+
3098.18	254	1.8	1+												5226.04	956	1	1+
3106.17	482	3.4	1+												5231.06	986	1	1+
3111.08	310	2.2	1+												5231.09	1696	1.7	1+
3121.13	206	1.5	1+												5239.84	1208	1.2	1+
3142.07	228	1.6	1+												5245.08	1664	1.7	1+
3148.04	442	3.2	1+												5253.06	884	0.9	1+
3170.11	244	1.7	1+												5254.86	1146	1.2	1+
3170.13	204	1.5	1+												5261.08	1272	1.3	1+
3243.02	222	1.6	1+												5269.11	3950	4	1+
3269.14	260	1.9	1+												5272.07	1018	1	1+
3276.42	396	2.8	1+												5277.08	3106	3.2	1+
3282.16	270	1.9	1+												5286.09	1564	1.6	1+
3289.38	216	1.5	1+												5290.07	2248	2.3	1+
3318.28	326	2.3	1+												5298.09	1788	1.8	1+
3322.33	236	1.7	1+												5305.08	2764	2.8	1+
3326.22	424	3	1+												5315.07	3666	3.7	1+
3332.35	346	2.5	1+												5322.08	3028	3.1	1+
3348.24	412	2.9	1+												5332.07	2852	2.9	1+
3352.32	458	3.3	1+												5338.07	2022	2.1	1+
3354.25	454	3.2	1+												5349.06	1428	1.5	1+
3366.28	240	1.7	1+												5355.07	2006	2	1+
3368.23	302	2.2	1+												5367.09	796	0.8	1+
3373.2	242	1.7	1+												5367.09	632	0.6	1+
3378.33	196	1.4	1+												5376.08	612	0.6	1+
3396.28	446	3.2	1+												5451.14	670	0.7	1+
3400.26	220	1.6	1+												5468.13	900	0.9	1+
3412.25	418	3	1+												5482.13	628	0.6	1+
3419.21	340	2.4	1+												5488.15	664	0.7	1+
3420.38	344	2.5	1+												5496.13	758	0.8	1+
3428.22	336	2.4	1+												5518.21	824	0.8	1+
3434.19	258	1.8	1+												5531.17	606	0.6	1+
3445.23	396	2.8	1+												5681.06	930	0.9	1+
3451.2	230	1.6	1+												5703.02	640	0.7	1+
3453.29	676	4.8	1+												6005.18	786	0.8	1+
3456.31	222	1.6	1+												6811.04	634	0.6	1+
3459.13	196	1.4	1+												6827.04	1008	1	1+
3483.18	196	1.4	1+												6842.03	636	0.6	1+
3486.22	212	1.5	1+												7228.41	844	0.9	1+
3501.23	240	1.7	1+												7232.42	996	1	1+
3505.12	394	2.8	1+												7246.42	748	0.8	1+
3508.28	232	1.7	1+
3508.62	318	2.3	1+
3517.14	216	1.5	1+
3522.19	278	2	1+
3528.15	230	1.6	1+
3533.08	222	1.6	1+
3533.21	224	1.6	1+
3540.21	240	1.7	1+
3544.15	236	1.7	1+
3555.23	194	1.4	1+
3564.16	194	1.4	1+
3575.13	194	1.4	1+
3578.19	268	1.9	1+
3579.1	190	1.4	1+
3582.59	352	2.5	1+
3589.23	196	1.4	1+
3598.31	238	1.7	1+
3615.82	204	1.5	1+
3619.9	190	1.4	1+
3629.24	204	1.5	1+
3635.89	264	1.9	1+
3666.44	384	2.7	1+
3676.18	198	1.4	1+
3678.32	206	1.5	1+
3694.32	190	1.4	1+
3696.47	254	1.8	1+
3704.29	224	1.6	1+
3719.31	248	1.8	1+
3730.34	270	1.9	1+
3734.41	208	1.5	1+
3737.15	190	1.4	1+
3737.17	190	1.4	1+
3743.35	318	2.3	1+
3754.38	276	2	1+
3786.24	294	2.1	1+
3790.37	278	2	1+
3809.28	200	1.4	1+
3818.19	198	1.4	1+
3818.35	228	1.6	1+
3830.35	202	1.4	1+
3834.38	226	1.6	1+
3836.26	342	2.4	1+
3851.27	204	1.5	1+
3853.23	196	1.4	1+
3870.4	334	2.4	1+
3886.38	332	2.4	1+
3892.28	270	1.9	1+
3900.27	214	1.5	1+
3907.26	298	2.1	1+
3917.17	188	1.3	1+
3920.33	304	2.2	1+
3922.26	244	1.7	1+
3931.37	192	1.4	1+
3932.23	204	1.5	1+
3939.22	268	1.9	1+
3948.19	200	1.4	1+
3957.31	300	2.1	1+
3962.38	276	2	1+
3964.21	220	1.6	1+
4000.45	220	1.6	1+
4009.54	298	2.1	1+
4022.3	196	1.4	1+
4022.39	200	1.4	1+
4037.25	230	1.6	1+
4041.12	250	1.8	1+
4042.4	292	2.1	1+
4092.56	322	2.3	1+
4129.46	196	1.4	1+
4132.52	188	1.3	1+
4164.64	224	1.6	1+
4167.46	220	1.6	1+
4178.52	228	1.6	1+
4192.33	206	1.5	1+
4209.32	266	1.9	1+
4209.46	338	2.4	1+
4211.41	188	1.3	1+
4220.48	202	1.4	1+
4225.67	210	1.5	1+
4229.27	194	1.4	1+
4240.42	232	1.7	1+
4245.37	204	1.5	1+
4256.42	202	1.4	1+
4264.43	306	2.2	1+
4268.39	204	1.5	1+
4297.36	252	1.8	1+
4319.17	300	2.1	1+
4333.3	244	1.7	1+
4366.13	218	1.6	1+
4435.36	230	1.6	1+
4658.52	188	1.3	1+
4677.46	348	2.5	1+
4695.38	280	2	1+
4782.32	204	1.5	1+
6128.39	206	1.5	1+
